# Supplementary material for: Common gastrointestinal diseases and chronic obstructive pulmonary disease risk: a bidirectional Mendelian randomization analysis
Source: Front Genet. 2023 Nov 16;14:1256833. doi: 10.3389/fgene.2023.1256833 (PMC10690629; doi:10.3389/fgene.2023.1256833)
Supplement: Supplementary file 1 [file Table3.XLSX]

## Sheet: Table S1
Table S1 Discarded SNPs in causal estimation.
SNPs	Related confounding factors or other reasons for being dropped
GERD on COPD (discovery)
rs773109	Asthma; Forced expiratory volume in 1-second; No blood clot, bronchitis, emphysema, asthma, rhinitis, eczema or allergy diagnosed by doctor
rs1716171	Asthma; No blood clot, bronchitis, emphysema, asthma, rhinitis, eczema or allergy diagnosed by doctor
rs1510719	Forced expiratory volume in 1-second
rs1479405	Forced expiratory volume in 1-second
rs9372625	Forced expiratory volume in 1-second; Forced vital capacity; Peak expiratory flow; Smoking (current or ever)
rs12967855	Forced expiratory volume in 1-second; Forced vital capacity; Smoking (current or ever)
rs13107325	Forced expiratory volume in 1-second; No blood clot, bronchitis, emphysema, asthma, rhinitis, eczema or allergy diagnosed by doctor; Smoking (current or ever)
rs12357321	Forced vital capacity; Smoking (current or ever)
rs3828917	No blood clot, bronchitis, emphysema, asthma, rhinitis, eczema or allergy diagnosed by doctor
rs1592757	No blood clot, bronchitis, emphysema, asthma, rhinitis, eczema or allergy diagnosed by doctor; Smoking (current or ever)
rs2782641	Smoking (current or ever)
rs2815749	Smoking (current or ever)
rs6711584	Smoking (current or ever)
rs10010963	Smoking (current or ever)
rs329122	Smoking (current or ever)
rs215614	Smoking (current or ever)
rs324769	Smoking (current or ever)
rs2838771	Smoking (current or ever)
rs9940128	Smoking (current or ever)
rs903678	Smoking (current or ever)
rs2744961	Smoking (current or ever)
rs9636202	Smoking (current or ever)
rs17379561	Wheeze or whistling in the chest in last year
rs1334297	Wheeze or whistling in the chest in last year
rs942065	Wheeze or whistling in the chest in last year
rs7241572	Wheeze or whistling in the chest in last year
rs2396766	Wheeze or whistling in the chest in last year
rs4300861	Wheeze or whistling in the chest in last year; Smoking (current or ever)
rs2240326	Wheeze or whistling in the chest in last year; Smoking (current or ever)
rs957345	Missing in the outcome
rs10837002	Palindrome with intermediate allele frequencies
rs12598916	Palindrome with intermediate allele frequencies
rs2016933	Palindrome with intermediate allele frequencies
rs2145318	Palindrome with intermediate allele frequencies
rs2358016	Palindrome with intermediate allele frequencies
rs6780459	Palindrome with intermediate allele frequencies
rs7206608	Palindrome with intermediate allele frequencies
rs903959	Palindrome with intermediate allele frequencies
rs9517313	Palindrome with intermediate allele frequencies
rs9542729	Palindrome with intermediate allele frequencies
GERD on COPD (validation)
rs773109	Asthma; Forced expiratory volume in 1-second; No blood clot, bronchitis, emphysema, asthma, rhinitis, eczema or allergy diagnosed by doctor
rs1716171	Asthma; No blood clot, bronchitis, emphysema, asthma, rhinitis, eczema or allergy diagnosed by doctor
rs1510719	Forced expiratory volume in 1-second
rs1479405	Forced expiratory volume in 1-second
rs9372625	Forced expiratory volume in 1-second; Forced vital capacity; Peak expiratory flow; Smoking (current or ever)
rs12967855	Forced expiratory volume in 1-second; Forced vital capacity; Smoking (current or ever)
rs13107325	Forced expiratory volume in 1-second; No blood clot, bronchitis, emphysema, asthma, rhinitis, eczema or allergy diagnosed by doctor; Smoking (current or ever)
rs12357321	Forced vital capacity; Smoking (current or ever)
rs3828917	No blood clot, bronchitis, emphysema, asthma, rhinitis, eczema or allergy diagnosed by doctor
rs1592757	No blood clot, bronchitis, emphysema, asthma, rhinitis, eczema or allergy diagnosed by doctor; Smoking (current or ever)
rs2782641	Smoking (current or ever)
rs2815749	Smoking (current or ever)
rs6711584	Smoking (current or ever)
rs10010963	Smoking (current or ever)
rs329122	Smoking (current or ever)
rs215614	Smoking (current or ever)
rs324769	Smoking (current or ever)
rs2838771	Smoking (current or ever)
rs9940128	Smoking (current or ever)
rs903678	Smoking (current or ever)
rs2744961	Smoking (current or ever)
rs9636202	Smoking (current or ever)
rs17379561	Wheeze or whistling in the chest in last year
rs1334297	Wheeze or whistling in the chest in last year
rs942065	Wheeze or whistling in the chest in last year
rs7241572	Wheeze or whistling in the chest in last year
rs2396766	Wheeze or whistling in the chest in last year
rs4300861	Wheeze or whistling in the chest in last year; Smoking (current or ever)
rs2240326	Wheeze or whistling in the chest in last year; Smoking (current or ever)
rs2106353	Missing in the outcome
rs2145318	Missing in the outcome
rs10837002	Palindrome with intermediate allele frequencies
rs12598916	Palindrome with intermediate allele frequencies
rs2016933	Palindrome with intermediate allele frequencies
rs2358016	Palindrome with intermediate allele frequencies
rs6780459	Palindrome with intermediate allele frequencies
rs7206608	Palindrome with intermediate allele frequencies
rs903959	Palindrome with intermediate allele frequencies
rs9517313	Palindrome with intermediate allele frequencies
rs9542729	Palindrome with intermediate allele frequencies
rs957345	Palindrome with intermediate allele frequencies
PUD on COPD (discovery)
rs687621	Forced expiratory volume in 1-second; No blood clot, bronchitis, emphysema, asthma, rhinitis, eczema or allergy diagnosed by doctor; Peak expiratory flow
rs1801020	Forced vital capacity
rs681343	Peak expiratory flow
rs147048677	Missing in the outcome
rs57786993	Palindrome with intermediate allele frequencies
PUD on COPD (validation)
rs687621	Forced expiratory volume in 1-second; No blood clot, bronchitis, emphysema, asthma, rhinitis, eczema or allergy diagnosed by doctor; Peak expiratory flow
rs1801020	Forced vital capacity
rs681343	Peak expiratory flow
rs147048677	Missing in the outcome
rs71609817	Missing in the outcome
rs9983207	Missing in the outcome
rs57786993	Palindrome with intermediate allele frequencies
IBS on COPD (discovery)
rs2736155	Forced expiratory volume in 1-second; Forced vital capacity
rs12974306	Forced expiratory volume in 1-second; Forced vital capacity
rs2123209	Forced expiratory volume in 1-second; Forced vital capacity; Peak expiratory flow
rs8106322	No blood clot, bronchitis, emphysema, asthma, rhinitis, eczema or allergy diagnosed by doctor
rs20551	No blood clot, bronchitis, emphysema, asthma, rhinitis, eczema or allergy diagnosed by doctor; Smoking (current or ever)
rs1248825	Smoking (current or ever)
rs10044618	Smoking (current or ever)
rs7106434	Smoking (current or ever)
rs79600573	Missing in the outcome
rs5009448	Missing in the outcome
rs13031167	Missing in the outcome
rs1036958	Palindrome with intermediate allele frequencies
rs117654599	Palindrome with intermediate allele frequencies
rs12530635	Palindrome with intermediate allele frequencies
rs12771611	Palindrome with intermediate allele frequencies
rs150079703	Palindrome with intermediate allele frequencies
rs1546559	Palindrome with intermediate allele frequencies
rs189827057	Palindrome with intermediate allele frequencies
rs2546969	Palindrome with intermediate allele frequencies
rs28532938	Palindrome with intermediate allele frequencies
rs4943187	Palindrome with intermediate allele frequencies
rs541003	Palindrome with intermediate allele frequencies
rs56152539	Palindrome with intermediate allele frequencies
rs7857016	Palindrome with intermediate allele frequencies
rs8092644	Palindrome with intermediate allele frequencies
rs996762	Palindrome with intermediate allele frequencies
CD on COPD (discovery)
rs79832570	Asthma
rs1373904	Asthma
rs194746	Asthma
rs72798422	Asthma
rs12936409	Asthma; Bronchitis; Wheeze or whistling in the chest in last year; No blood clot, bronchitis, emphysema, asthma, rhinitis, eczema or allergy diagnosed by doctor
rs9268026	Asthma; Forced expiratory volume in 1-second; Other chronic obstructive pulmonary disease
rs62324212	Asthma; No blood clot, bronchitis, emphysema, asthma, rhinitis, eczema or allergy diagnosed by doctor
rs61839660	Asthma; No blood clot, bronchitis, emphysema, asthma, rhinitis, eczema or allergy diagnosed by doctor
rs10822050	Asthma; No blood clot, bronchitis, emphysema, asthma, rhinitis, eczema or allergy diagnosed by doctor
rs181826	Asthma; No blood clot, bronchitis, emphysema, asthma, rhinitis, eczema or allergy diagnosed by doctor
rs111281598	Asthma; No blood clot, bronchitis, emphysema, asthma, rhinitis, eczema or allergy diagnosed by doctor
rs2188962	Asthma; No blood clot, bronchitis, emphysema, asthma, rhinitis, eczema or allergy diagnosed by doctor; Smoking (current or ever)
rs1321859	Asthma; Wheeze or whistling in the chest in last year; No blood clot, bronchitis, emphysema, asthma, rhinitis, eczema or allergy diagnosed by doctor
rs11236797	Asthma; Wheeze or whistling in the chest in last year; No blood clot, bronchitis, emphysema, asthma, rhinitis, eczema or allergy diagnosed by doctor
rs72743461	Asthma; Wheeze or whistling in the chest in last year; No blood clot, bronchitis, emphysema, asthma, rhinitis, eczema or allergy diagnosed by doctor
rs9836291	Forced expiratory volume in 1-second; Forced vital capacity
rs4343432	Forced expiratory volume in 2-second; Forced vital capacity
rs6062496	Forced expiratory volume in 1-second; Forced vital capacity; No blood clot, bronchitis, emphysema, asthma, rhinitis, eczema or allergy diagnosed by doctor; Smoking (current or ever)
rs6808936	Forced expiratory volume in 1-second; Forced vital capacity; No blood clot, bronchitis, emphysema, asthma, rhinitis, eczema or allergy diagnosed by doctor; Smoking (current or ever)
rs13135092	Forced expiratory volume in 1-second; No blood clot, bronchitis, emphysema, asthma, rhinitis, eczema or allergy diagnosed by doctor
rs2581828	Forced vital capacity
rs11677002	No blood clot, bronchitis, emphysema, asthma, rhinitis, eczema or allergy diagnosed by doctor
rs7608697	No blood clot, bronchitis, emphysema, asthma, rhinitis, eczema or allergy diagnosed by doctor
rs1583792	No blood clot, bronchitis, emphysema, asthma, rhinitis, eczema or allergy diagnosed by doctor
rs56116661	No blood clot, bronchitis, emphysema, asthma, rhinitis, eczema or allergy diagnosed by doctor
rs112856973	No blood clot, bronchitis, emphysema, asthma, rhinitis, eczema or allergy diagnosed by doctor
rs1887428	No blood clot, bronchitis, emphysema, asthma, rhinitis, eczema or allergy diagnosed by doctor
rs5754100	No blood clot, bronchitis, emphysema, asthma, rhinitis, eczema or allergy diagnosed by doctor
rs492602	Peak expiratory flow
rs9482770	Smoking (current or ever)
rs35730213	Palindrome with intermediate allele frequencies
rs7753014	Palindrome with intermediate allele frequencies
rs55867617	Palindrome with intermediate allele frequencies
rs882080	Palindrome with intermediate allele frequencies
rs2675670	Palindrome with intermediate allele frequencies
rs7195228	Palindrome with intermediate allele frequencies
UC on COPD (discovery)
rs12936409	Asthma; Bronchitis; Wheeze or whistling in the chest in last year; No blood clot, bronchitis, emphysema, asthma, rhinitis, eczema or allergy diagnosed by doctor
rs7608697	Asthma; No blood clot, bronchitis, emphysema, asthma, rhinitis, eczema or allergy diagnosed by doctor
rs67111717	Asthma; No blood clot, bronchitis, emphysema, asthma, rhinitis, eczema or allergy diagnosed by doctor
rs1887428	Asthma; No blood clot, bronchitis, emphysema, asthma, rhinitis, eczema or allergy diagnosed by doctor
rs2212434	Asthma; Wheeze or whistling in the chest in last year; No blood clot, bronchitis, emphysema, asthma, rhinitis, eczema or allergy diagnosed by doctor
rs56062135	Asthma; Wheeze or whistling in the chest in last year; No blood clot, bronchitis, emphysema, asthma, rhinitis, eczema or allergy diagnosed by doctor
rs1131095	Forced expiratory volume in 1-second; forced vital capacity
rs17715902	Forced expiratory volume in 1-second; forced vital capacity
rs6062496	Forced expiratory volume in 1-second; forced vital capacity; No blood clot, bronchitis, emphysema, asthma, rhinitis, eczema or allergy diagnosed by doctor; Smoking (current or ever)
rs62180181	Forced vital capacity
rs7544646	Palindrome with intermediate allele frequencies
rs6658353	Palindrome with intermediate allele frequencies
rs2816954	Palindrome with intermediate allele frequencies
rs1811711	Palindrome with intermediate allele frequencies
rs11645239	Palindrome with intermediate allele frequencies
rs7203363	Palindrome with intermediate allele frequencies
FD on COPD (discovery)
rs9265939	Asthma; Forced expiratory volume in 1-second; Peak expiratory flow
rs114401032	Palindrome with intermediate allele frequencies
rs116926535	Palindrome with intermediate allele frequencies
rs1362480	Palindrome with intermediate allele frequencies
rs150899279	Palindrome with intermediate allele frequencies
rs77947712	Palindrome with intermediate allele frequencies
NGE on COPD (discovery)
rs186748465	Palindrome with intermediate allele frequencies
rs2941949	Palindrome with intermediate allele frequencies
rs4661515	Palindrome with intermediate allele frequencies
rs67570714	Palindrome with intermediate allele frequencies
rs7529851	Palindrome with intermediate allele frequencies
CP on COPD (discovery)
rs140235244	Palindrome with intermediate allele frequencies
rs4640029	Palindrome with intermediate allele frequencies
rs71504326	Palindrome with intermediate allele frequencies
COPD on GERD (discovery)
rs4705862	Asthma
rs2102418	Asthma
rs17228058	Asthma
rs72626215	Asthma
rs12630138	Asthma
rs35535570	Body mass index
rs76034781	Body mass index
rs7124355	Body mass index
rs11525583	Body mass index
rs429358	Body mass index
rs72712556	Body mass index; Smoking (current or ever)
rs10236197	Body mass index; Smoking (current or ever)
rs34944514	Body mass index; Smoking (current or ever)
rs9788721	Body mass index; Smoking (current or ever)
rs4889606	Body mass index; Smoking (current or ever)
rs2273500	Smoking (current or ever)
rs140750546	Smoking (current or ever)
rs72678864	Smoking (current or ever)
rs35236974	Smoking (current or ever)
rs115608881	Missing in the outcome
rs2786171	Missing in the outcome
rs114904431	Missing in the outcome
rs78882373	Missing in the outcome
rs145979116	Missing in the outcome
rs13009732	Missing in the outcome
rs76235702	Missing in the outcome
rs142964193	Missing in the outcome
rs139314109	Missing in the outcome
rs150425025	Missing in the outcome
rs2395191	Missing in the outcome
rs149434125	Missing in the outcome
rs71519637	Missing in the outcome
rs117719360	Missing in the outcome
rs184514618	Missing in the outcome
rs34977762	Missing in the outcome
rs76953427	Missing in the outcome
rs61880662	Missing in the outcome
rs185734575	Missing in the outcome
rs11065774	Missing in the outcome
rs146769502	Missing in the outcome
rs76455766	Missing in the outcome
rs1885672	Missing in the outcome
rs115749006	Missing in the outcome
rs3822479	Missing in the outcome
rs185799410	Missing in the outcome
rs112879081	Missing in the outcome
rs17667265	Palindrome with intermediate allele frequencies
rs2834423	Palindrome with intermediate allele frequencies
rs73089398	Palindrome with intermediate allele frequencies
rs8073925	Palindrome with intermediate allele frequencies
COPD on GERD (validation)
rs56389410	Asthma
rs708461	Asthma
rs3129909	Asthma
rs28406364	Asthma
rs11694327	Body mass index
rs4841508	Body mass index
rs4747438	Body mass index
rs11064524	Body mass index
rs12972970	Body mass index
rs624833	Body mass index; Smoking (current or ever)
rs11846838	Body mass index; Smoking (current or ever)
rs72863305	Smoking (current or ever)
rs1294405	Smoking (current or ever)
rs113623975	Smoking (current or ever)
rs13280604	Smoking (current or ever)
rs2433018	Smoking (current or ever)
rs16969968	Smoking (current or ever)
rs13147758	Smoking (current or ever)
rs181322992	Missing in the outcome
rs61816870	Missing in the outcome
rs61817485	Missing in the outcome
rs1275931	Missing in the outcome
rs2855655	Missing in the outcome
rs147295333	Missing in the outcome
rs144780727	Missing in the outcome
rs12163569	Missing in the outcome
rs12508374	Missing in the outcome
rs13118876	Missing in the outcome
rs75936991	Missing in the outcome
rs7671167	Missing in the outcome
rs4282327	Missing in the outcome
rs13162491	Missing in the outcome
rs147451094	Missing in the outcome
rs172057	Missing in the outcome
rs79879752	Missing in the outcome
rs146052517	Missing in the outcome
rs117081093	Missing in the outcome
rs73143698	Missing in the outcome
rs73737554	Missing in the outcome
rs73205703	Missing in the outcome
rs13270042	Missing in the outcome
rs10087048	Missing in the outcome
rs34571882	Missing in the outcome
rs3025383	Missing in the outcome
rs150034865	Missing in the outcome
rs141819839	Missing in the outcome
rs34207405	Missing in the outcome
rs67378754	Missing in the outcome
rs2283312	Missing in the outcome
rs7134506	Missing in the outcome
rs79258057	Missing in the outcome
rs141715902	Missing in the outcome
rs74465972	Missing in the outcome
rs660187	Missing in the outcome
rs117554546	Missing in the outcome
rs6492259	Missing in the outcome
rs10161671	Missing in the outcome
rs3811228	Missing in the outcome
rs28929474	Missing in the outcome
rs141669463	Missing in the outcome
rs56199886	Missing in the outcome
rs141707143	Missing in the outcome
rs76653830	Missing in the outcome
rs12449174	Missing in the outcome
rs34212119	Missing in the outcome
rs203192	Missing in the outcome
rs59027509	Missing in the outcome
rs6093469	Missing in the outcome
rs6011779	Missing in the outcome
rs5758171	Missing in the outcome
rs17036019	Palindrome with intermediate allele frequencies
rs4698949	Palindrome with intermediate allele frequencies
rs7783505	Palindrome with intermediate allele frequencies
COPD on PUD (discovery)
rs4705862	Asthma
rs2102418	Asthma
rs17228058	Asthma
rs72626215	Asthma
rs12630138	Asthma
rs72712556	Smoking (current or ever)
rs10236197	Smoking (current or ever)
rs34944514	Smoking (current or ever)
rs9788721	Smoking (current or ever)
rs4889606	Smoking (current or ever)
rs2273500	Smoking (current or ever)
rs140750546	Smoking (current or ever)
rs72678864	Smoking (current or ever)
rs35236974	Smoking (current or ever)
rs13009732	Missing in the outcome
rs76235702	Missing in the outcome
rs184514618	Missing in the outcome
rs185734575	Missing in the outcome
rs11065774	Missing in the outcome
rs146769502	Missing in the outcome
rs3822479	Missing in the outcome
rs112879081	Missing in the outcome
rs115749006	Palindrome with intermediate allele frequencies
rs17667265	Palindrome with intermediate allele frequencies
rs2834423	Palindrome with intermediate allele frequencies
rs73089398	Palindrome with intermediate allele frequencies
rs76455766	Palindrome with intermediate allele frequencies
rs8073925	Palindrome with intermediate allele frequencies
COPD on PUD (validation)
rs56389410	Asthma
rs708461	Asthma
rs3129909	Asthma
rs28406364	Asthma
rs624833	Smoking (current or ever)
rs11846838	Smoking (current or ever)
rs72863305	Smoking (current or ever)
rs1294405	Smoking (current or ever)
rs113623975	Smoking (current or ever)
rs13280604	Smoking (current or ever)
rs2433018	Smoking (current or ever)
rs16969968	Smoking (current or ever)
rs13147758	Smoking (current or ever)
rs61816870	Missing in the outcome
rs1275931	Missing in the outcome
rs79879752	Missing in the outcome
rs146052517	Missing in the outcome
rs67378754	Missing in the outcome
rs74465972	Missing in the outcome
rs117554546	Missing in the outcome
rs12449174	Missing in the outcome
rs34212119	Missing in the outcome
rs59027509	Missing in the outcome
rs117081093	Palindrome with intermediate allele frequencies
rs12508374	Palindrome with intermediate allele frequencies
rs141707143	Palindrome with intermediate allele frequencies
rs144780727	Palindrome with intermediate allele frequencies
rs150034865	Palindrome with intermediate allele frequencies
rs17036019	Palindrome with intermediate allele frequencies
rs4698949	Palindrome with intermediate allele frequencies
rs660187	Palindrome with intermediate allele frequencies
rs73143698	Palindrome with intermediate allele frequencies
rs7783505	Palindrome with intermediate allele frequencies
COPD on IBS (discovery)
rs4705862	Asthma
rs2102418	Asthma
rs17228058	Asthma
rs72626215	Asthma
rs12630138	Asthma
rs72712556	Smoking (current or ever)
rs10236197	Smoking (current or ever)
rs34944514	Smoking (current or ever)
rs9788721	Smoking (current or ever)
rs4889606	Smoking (current or ever)
rs2273500	Smoking (current or ever)
rs140750546	Smoking (current or ever)
rs72678864	Smoking (current or ever)
rs35236974	Smoking (current or ever)
rs146769502	Missing in the outcome
rs115749006	Palindrome with intermediate allele frequencies
rs17667265	Palindrome with intermediate allele frequencies
rs2834423	Palindrome with intermediate allele frequencies
rs73089398	Palindrome with intermediate allele frequencies
rs76455766	Palindrome with intermediate allele frequencies
rs8073925	Palindrome with intermediate allele frequencies
COPD on IBS (validation)
rs56389410	Asthma
rs708461	Asthma
rs3129909	Asthma
rs28406364	Asthma
rs624833	Smoking (current or ever)
rs11846838	Smoking (current or ever)
rs72863305	Smoking (current or ever)
rs1294405	Smoking (current or ever)
rs113623975	Smoking (current or ever)
rs13280604	Smoking (current or ever)
rs2433018	Smoking (current or ever)
rs16969968	Smoking (current or ever)
rs13147758	Smoking (current or ever)
rs79879752	Missing in the outcome
rs146052517	Missing in the outcome
rs74465972	Missing in the outcome
rs117554546	Missing in the outcome
rs117081093	Palindrome with intermediate allele frequencies
rs12508374	Palindrome with intermediate allele frequencies
rs141707143	Palindrome with intermediate allele frequencies
rs144780727	Palindrome with intermediate allele frequencies
rs150034865	Palindrome with intermediate allele frequencies
rs17036019	Palindrome with intermediate allele frequencies
rs4698949	Palindrome with intermediate allele frequencies
rs59027509	Palindrome with intermediate allele frequencies
rs660187	Palindrome with intermediate allele frequencies
rs73143698	Palindrome with intermediate allele frequencies
rs7783505	Palindrome with intermediate allele frequencies
COPD on CD and UC (discovery)
rs4705862	Asthma
rs2102418	Asthma
rs17228058	Asthma
rs72626215	Asthma
rs12630138	Asthma
rs72712556	Smoking (current or ever)
rs10236197	Smoking (current or ever)
rs34944514	Smoking (current or ever)
rs9788721	Smoking (current or ever)
rs4889606	Smoking (current or ever)
rs2273500	Smoking (current or ever)
rs140750546	Smoking (current or ever)
rs72678864	Smoking (current or ever)
rs35236974	Smoking (current or ever)
rs112369231	Missing in the outcome
rs34946515	Missing in the outcome
rs1563908	Missing in the outcome
rs184514618	Missing in the outcome
rs72849439	Missing in the outcome
rs11065774	Missing in the outcome
rs115749006	Palindrome with intermediate allele frequencies
rs17667265	Palindrome with intermediate allele frequencies
rs2834423	Palindrome with intermediate allele frequencies
rs73089398	Palindrome with intermediate allele frequencies
rs76455766	Palindrome with intermediate allele frequencies
rs8073925	Palindrome with intermediate allele frequencies
COPD on FD (discovery)
rs4705862	Asthma
rs2102418	Asthma
rs17228058	Asthma
rs72626215	Asthma
rs12630138	Asthma
rs72712556	Smoking (current or ever)
rs10236197	Smoking (current or ever)
rs34944514	Smoking (current or ever)
rs9788721	Smoking (current or ever)
rs4889606	Smoking (current or ever)
rs2273500	Smoking (current or ever)
rs140750546	Smoking (current or ever)
rs72678864	Smoking (current or ever)
rs35236974	Smoking (current or ever)
rs184514618	Missing in the outcome
rs1885672	Missing in the outcome
rs112879081	Missing in the outcome
rs115749006	Palindrome with intermediate allele frequencies
rs17667265	Palindrome with intermediate allele frequencies
rs2834423	Palindrome with intermediate allele frequencies
rs73089398	Palindrome with intermediate allele frequencies
rs76455766	Palindrome with intermediate allele frequencies
rs8073925	Palindrome with intermediate allele frequencies
COPD on NGE (discovery)
rs4705862	Asthma
rs2102418	Asthma
rs17228058	Asthma
rs72626215	Asthma
rs12630138	Asthma
rs72712556	Smoking (current or ever)
rs10236197	Smoking (current or ever)
rs34944514	Smoking (current or ever)
rs9788721	Smoking (current or ever)
rs4889606	Smoking (current or ever)
rs2273500	Smoking (current or ever)
rs140750546	Smoking (current or ever)
rs72678864	Smoking (current or ever)
rs35236974	Smoking (current or ever)
rs184514618	Missing in the outcome
rs11065774	Missing in the outcome
rs146769502	Missing in the outcome
rs3822479	Missing in the outcome
rs115749006	Palindrome with intermediate allele frequencies
rs17667265	Palindrome with intermediate allele frequencies
rs2834423	Palindrome with intermediate allele frequencies
rs73089398	Palindrome with intermediate allele frequencies
rs76455766	Palindrome with intermediate allele frequencies
rs8073925	Palindrome with intermediate allele frequencies
COPD on CP (discovery)
rs4705862	Asthma
rs2102418	Asthma
rs17228058	Asthma
rs72626215	Asthma
rs12630138	Asthma
rs72712556	Smoking (current or ever)
rs10236197	Smoking (current or ever)
rs34944514	Smoking (current or ever)
rs9788721	Smoking (current or ever)
rs4889606	Smoking (current or ever)
rs2273500	Smoking (current or ever)
rs140750546	Smoking (current or ever)
rs72678864	Smoking (current or ever)
rs35236974	Smoking (current or ever)
rs115749006	Palindrome with intermediate allele frequencies
rs17667265	Palindrome with intermediate allele frequencies
rs2834423	Palindrome with intermediate allele frequencies
rs73089398	Palindrome with intermediate allele frequencies
rs76455766	Palindrome with intermediate allele frequencies
rs8073925	Palindrome with intermediate allele frequencies
COPD on CP (validation)
rs56389410	Asthma
rs708461	Asthma
rs3129909	Asthma
rs28406364	Asthma
rs624833	Smoking (current or ever)
rs11846838	Smoking (current or ever)
rs72863305	Smoking (current or ever)
rs1294405	Smoking (current or ever)
rs113623975	Smoking (current or ever)
rs13280604	Smoking (current or ever)
rs2433018	Smoking (current or ever)
rs16969968	Smoking (current or ever)
rs13147758	Smoking (current or ever)
rs73205703	Missing in the outcome
rs58749344	Missing in the outcome
rs117081093	Palindrome with intermediate allele frequencies
rs12508374	Palindrome with intermediate allele frequencies
rs141707143	Palindrome with intermediate allele frequencies
rs144780727	Palindrome with intermediate allele frequencies
rs150034865	Palindrome with intermediate allele frequencies
rs17036019	Palindrome with intermediate allele frequencies
rs4698949	Palindrome with intermediate allele frequencies
rs59027509	Palindrome with intermediate allele frequencies
rs660187	Palindrome with intermediate allele frequencies
rs73143698	Palindrome with intermediate allele frequencies
rs7783505	Palindrome with intermediate allele frequencies
rs79879752	Palindrome with intermediate allele frequencies
SNPs, single nucleotide polymorphisms; GERD, gastroesophageal reflux disease; PUD, peptic ulcer disease; IBS, irritable bowel syndrome; CD, Crohn's disease; UC, ulcerative colitis; FD, functional dyspepsia; NGE, noninfectious gastroenteritis; CP, constipation; COPD, chronic obstructive pulmonary disease.

## Sheet: Table S2
Table S2 Genetic variant information of gastrointestinal diseases and COPD
SNP	A1	A2	EAF1	β-exp	SE-exp	P-exp	β-out	SE-out	P-out	Proxy	F
GERD on COPD (discovery)
rs1011407	A	G	0.878372	0.0420618	0.00735917	1.09343e-08	0.0368	0.0206	0.07393	FALSE	32.6676
rs10133111	G	A	0.837004	-0.0417875	0.00650789	1.35337e-10	0.0092	0.0138	0.5064	FALSE	41.2299
rs1021363	A	G	0.358008	0.031217	0.00502204	5.09971e-10	0.0098	0.0123	0.4221	FALSE	38.6387
rs11762636	C	A	0.819718	0.0514827	0.00625598	1.88227e-16	0.0237	0.0147	0.1059	FALSE	67.7223
rs11953061	C	T	0.661092	-0.0281599	0.00508694	3.09946e-08	-0.0369	0.0124	0.002889	FALSE	30.6442
rs12204714	C	T	0.367777	0.028817	0.00499422	7.92418e-09	0.033	0.012	0.005957	FALSE	33.2936
rs12453010	C	T	0.605197	-0.0296967	0.00493315	1.74606e-09	-0.0347	0.0116	0.002878	FALSE	36.2383
rs12997558	G	A	0.641249	-0.0278184	0.00502214	3.03939e-08	-0.018	0.0126	0.1541	FALSE	30.6822
rs13409451	A	G	0.607597	0.0277081	0.00493183	1.92942e-08	0.0424	0.0133	0.001459	FALSE	31.5643
rs1431196	A	G	0.571568	-0.0324197	0.00486448	2.65435e-11	-0.0302	0.0128	0.01866	FALSE	44.4165
rs1596747	A	G	0.505864	-0.0310869	0.00480742	1.00345e-10	-0.0182	0.0113	0.1083	FALSE	41.8147
rs1883842	T	G	0.720745	-0.0308332	0.00536826	9.26758e-09	0.0027	0.0142	0.8511	FALSE	32.9891
rs1937450	T	G	0.462261	-0.0315845	0.00484484	7.06811e-11	-0.0295	0.012	0.01383	FALSE	42.5
rs2023878	C	T	0.807623	0.0362846	0.00611913	3.03502e-09	0.0305	0.0133	0.02165	FALSE	35.1613
rs2043539	G	A	0.58134	-0.0272058	0.00486485	2.24044e-08	-0.0239	0.0115	0.0379	FALSE	31.2741
rs2106353	G	T	0.768549	-0.0367491	0.00572505	1.37177e-10	-0.0528	0.0169	0.00174	FALSE	41.2035
rs2164300	C	T	0.476721	0.0264751	0.00482677	4.13352e-08	0.047	0.0124	0.0001473	FALSE	30.0858
rs2396133	A	G	0.524671	-0.0293547	0.00481787	1.10888e-09	-0.0252	0.0115	0.02894	FALSE	37.1233
rs2734839	C	T	0.393307	0.0283478	0.00492778	8.78532e-09	0.055	0.0126	1.297e-05	FALSE	33.093
rs2834005	T	C	0.685	-0.0296997	0.0051734	9.42045e-09	-0.0055	0.0131	0.6732	FALSE	32.9573
rs3766823	G	A	0.828533	-0.0393599	0.00638545	7.09321e-10	-0.0497	0.0146	0.0006849	FALSE	37.9948
rs3793577	A	G	0.461721	-0.0270309	0.00484976	2.49436e-08	-0.0095	0.0114	0.4029	FALSE	31.0657
rs3863241	C	T	0.47304	-0.0324982	0.00481521	1.48798e-11	-0.0232	0.0121	0.05529	FALSE	45.5499
rs4382592	T	G	0.300476	0.0302679	0.00525091	8.19923e-09	0.0432	0.0123	0.0004252	FALSE	33.2273
rs4713692	C	T	0.632192	0.0276128	0.00498634	3.06504e-08	-0.0175	0.012	0.1442	FALSE	30.6659
rs569356	A	G	0.859165	0.037919	0.00690971	4.07004e-08	-0.0042	0.0187	0.8227	FALSE	30.1158
rs6722661	G	A	0.635331	0.0322543	0.00500354	1.14622e-10	0.0303	0.0116	0.009271	FALSE	41.5546
rs7032155	C	A	0.40815	-0.02775	0.00491358	1.62685e-08	-0.0102	0.0119	0.3921	FALSE	31.8956
rs7527682	A	G	0.46275	0.026684	0.00482174	3.12831e-08	0.0013	0.0114	0.9104	FALSE	30.6263
rs7541875	A	G	0.573931	-0.0273972	0.00484976	1.61211e-08	-0.0139	0.0114	0.2225	FALSE	31.9133
rs7600261	C	T	0.693609	-0.0338034	0.00522051	9.47316e-11	-0.0337	0.014	0.01605	FALSE	41.9273
rs7612999	G	A	0.754662	-0.0305231	0.00559546	4.89822e-08	-0.0416	0.0143	0.00365	FALSE	29.7567
rs761777	A	G	0.745966	-0.0345341	0.00554469	4.7146e-10	-0.0289	0.0142	0.04113	FALSE	38.792
rs7675588	C	A	0.205365	0.0335228	0.00595438	1.80264e-08	-0.0005	0.015	0.9727	FALSE	31.6963
rs7685686	A	G	0.577647	0.0279222	0.00489191	1.14426e-08	-0.003	0.0114	0.7919	FALSE	32.5793
rs7942368	C	T	0.785341	0.0339683	0.00591917	9.54134e-09	0.0113	0.014	0.4175	FALSE	32.9325
rs9373363	A	G	0.746369	0.0326836	0.00555966	4.13455e-09	0.0202	0.0127	0.1116	FALSE	34.5593
rs9396740	G	A	0.751206	0.031493	0.0055587	1.4656e-08	0.0227	0.013	0.08071	FALSE	32.0984
rs9529055	G	A	0.524367	-0.0266604	0.00481637	3.10549e-08	-0.0248	0.0113	0.02871	FALSE	30.6405
rs9615905	C	T	0.541807	-0.0275657	0.0048378	1.21234e-08	-0.0133	0.0121	0.2722	FALSE	32.467
GERD on COPD (validation)
rs1011407	A	G	0.878372	0.0420618	0.00735917	1.09343e-08	0.0239987	0.0202471	0.235904	FALSE	32.6676
rs10133111	G	A	0.837004	-0.0417875	0.00650789	1.35337e-10	-0.000764376	0.0135285	0.954943	FALSE	41.2299
rs1021363	A	G	0.358008	0.031217	0.00502204	5.09971e-10	0.0307048	0.0125931	0.0147598	FALSE	38.6387
rs11762636	C	A	0.819718	0.0514827	0.00625598	1.88227e-16	-0.00529617	0.012604	0.674342	FALSE	67.7223
rs11953061	C	T	0.661092	-0.0281599	0.00508694	3.09946e-08	-0.0570798	0.0115491	7.7188e-07	FALSE	30.6442
rs12204714	C	T	0.367777	0.028817	0.00499422	7.92418e-09	0.0181794	0.0116697	0.119276	FALSE	33.2936
rs12453010	C	T	0.605197	-0.0296967	0.00493315	1.74606e-09	-0.010734	0.0115683	0.353466	FALSE	36.2383
rs12997558	G	A	0.641249	-0.0278184	0.00502214	3.03939e-08	0.0156772	0.0117044	0.180431	FALSE	30.6822
rs13409451	A	G	0.607597	0.0277081	0.00493183	1.92942e-08	-0.00130642	0.0118714	0.912371	FALSE	31.5643
rs1431196	A	G	0.571568	-0.0324197	0.00486448	2.65435e-11	-0.0068081	0.0114083	0.550662	FALSE	44.4165
rs1596747	A	G	0.505864	-0.0310869	0.00480742	1.00345e-10	-0.0221058	0.0112294	0.0490038	FALSE	41.8147
rs1883842	T	G	0.720745	-0.0308332	0.00536826	9.26758e-09	-0.0189437	0.0143807	0.187739	FALSE	32.9891
rs1937450	T	G	0.462261	-0.0315845	0.00484484	7.06811e-11	-0.0291353	0.0113471	0.0102395	FALSE	42.5
rs2023878	C	T	0.807623	0.0362846	0.00611913	3.03502e-09	0.0236205	0.0128315	0.0656478	FALSE	35.1613
rs2043539	G	A	0.58134	-0.0272058	0.00486485	2.24044e-08	-0.00136241	0.011606	0.906552	FALSE	31.2741
rs2164300	C	T	0.476721	0.0264751	0.00482677	4.13352e-08	0.0286967	0.0112366	0.0106537	FALSE	30.0858
rs2396133	A	G	0.524671	-0.0293547	0.00481787	1.10888e-09	0.00693781	0.0113025	0.539328	FALSE	37.1233
rs2734839	C	T	0.393307	0.0283478	0.00492778	8.78532e-09	0.0147552	0.0112515	0.189723	FALSE	33.093
rs2834005	T	C	0.685	-0.0296997	0.0051734	9.42045e-09	0.00105692	0.0126217	0.933265	FALSE	32.9573
rs3766823	G	A	0.828533	-0.0393599	0.00638545	7.09321e-10	0.00129325	0.0136089	0.924291	FALSE	37.9948
rs3793577	A	G	0.461721	-0.0270309	0.00484976	2.49436e-08	-0.0134081	0.0112713	0.234214	FALSE	31.0657
rs3863241	C	T	0.47304	-0.0324982	0.00481521	1.48798e-11	-0.00571272	0.0113882	0.615922	FALSE	45.5499
rs4382592	T	G	0.300476	0.0302679	0.00525091	8.19923e-09	0.0308863	0.012623	0.0144122	FALSE	33.2273
rs4713692	C	T	0.632192	0.0276128	0.00498634	3.06504e-08	-0.0114304	0.0115185	0.321026	FALSE	30.6659
rs569356	A	G	0.859165	0.037919	0.00690971	4.07004e-08	0.026113	0.0165973	0.115643	FALSE	30.1158
rs6722661	G	A	0.635331	0.0322543	0.00500354	1.14622e-10	0.0230716	0.0117395	0.0493799	FALSE	41.5546
rs7032155	C	A	0.40815	-0.02775	0.00491358	1.62685e-08	-0.0137124	0.0115959	0.236997	FALSE	31.8956
rs7527682	A	G	0.46275	0.026684	0.00482174	3.12831e-08	-0.00083468	0.0115233	0.942256	FALSE	30.6263
rs7541875	A	G	0.573931	-0.0273972	0.00484976	1.61211e-08	-0.0103047	0.011514	0.370805	FALSE	31.9133
rs7600261	C	T	0.693609	-0.0338034	0.00522051	9.47316e-11	0.00207153	0.0122008	0.865178	FALSE	41.9273
rs7612999	G	A	0.754662	-0.0305231	0.00559546	4.89822e-08	-0.0216883	0.0132867	0.102608	FALSE	29.7567
rs761777	A	G	0.745966	-0.0345341	0.00554469	4.7146e-10	-0.00098631	0.0126125	0.937668	FALSE	38.792
rs7675588	C	A	0.205365	0.0335228	0.00595438	1.80264e-08	0.0295269	0.015147	0.0512531	FALSE	31.6963
rs7685686	A	G	0.577647	0.0279222	0.00489191	1.14426e-08	0.0356805	0.0112478	0.00151283	FALSE	32.5793
rs7942368	C	T	0.785341	0.0339683	0.00591917	9.54134e-09	-0.00845945	0.0137939	0.539695	FALSE	32.9325
rs9373363	A	G	0.746369	0.0326836	0.00555966	4.13455e-09	0.0311011	0.0119238	0.00909892	FALSE	34.5593
rs9396740	G	A	0.751206	0.031493	0.0055587	1.4656e-08	0.00386181	0.0139203	0.781455	FALSE	32.0984
rs9529055	G	A	0.524367	-0.0266604	0.00481637	3.10549e-08	-0.0176275	0.0112555	0.11732	FALSE	30.6405
rs9615905	C	T	0.541807	-0.0275657	0.0048378	1.21234e-08	-0.00387954	0.0112839	0.730988	FALSE	32.467
PUD on COPD (discovery)
rs10136771	G	A	0.3539	-0.0525288	0.0118677	9.6e-06	-0.0242	0.0117	0.03851	FALSE	19.5911
rs1035153	C	A	0.7028	0.0618169	0.0131536	2.6e-06	0.0298	0.015	0.04646	FALSE	22.0864
rs10500661	T	C	0.8062	-0.101574	0.0134388	4.1e-14	-0.01	0.0149	0.5011	FALSE	57.1277
rs111925724	G	A	0.9026	-0.0878716	0.0177318	7.2e-07	-0.0405	0.0226	0.07325	FALSE	24.558
rs115498181	T	C	0.9712	-0.171919	0.0331826	2.2e-07	-0.0449	0.0419	0.2832	FALSE	26.8427
rs11764399	A	G	0.8668	-0.0674378	0.0152146	9.3e-06	0.0124	0.0168	0.4599	FALSE	19.6466
rs11768921	A	G	0.9791	0.22272	0.049472	6.7e-06	0.0093	0.0503	0.8533	FALSE	20.2674
rs118187422	T	C	0.9632	0.152076	0.0334409	5.4e-06	0.0186	0.0353	0.5983	FALSE	20.6808
rs13080363	C	T	0.7356	0.0599107	0.0125407	1.8e-06	-0.0165	0.0143	0.2488	FALSE	22.8226
rs13381036	C	T	0.8648	0.0741688	0.0167661	9.7e-06	-0.0004	0.0165	0.981	FALSE	19.5695
rs1692252	G	A	0.7425	-0.064872	0.0127314	3.5e-07	-0.0052	0.0149	0.7295	FALSE	25.9636
rs186991819	G	A	0.9314	-0.104478	0.0226326	3.9e-06	0.003	0.0256	0.9083	FALSE	21.3096
rs2219699	A	G	0.6541	-0.0583755	0.0114211	3.2e-07	-0.0176	0.0117	0.1325	FALSE	26.1245
rs2446490	T	C	0.3032	0.0544174	0.0120137	5.9e-06	0.0177	0.0121	0.1447	FALSE	20.5174
rs2484242	G	A	0.7893	0.0748772	0.0142702	1.5e-07	-0.0031	0.0161	0.8459	FALSE	27.5322
rs2976388	G	A	0.5646	0.08673	0.0113184	1.8e-14	0.0087	0.013	0.5021	FALSE	58.7174
rs34074411	C	T	0.5616	-0.0720529	0.0113971	2.6e-10	-0.0092	0.0117	0.4319	FALSE	39.968
rs3752606	A	G	0.8907	0.0846212	0.0180964	2.9e-06	-0.0042	0.0186	0.8197	FALSE	21.8663
rs3858272	C	T	0.2793	0.0542973	0.0122616	9.5e-06	0.0084	0.0133	0.5274	FALSE	19.6092
rs60893125	G	A	0.7982	-0.0641551	0.0136608	2.6e-06	-0.0264	0.0143	0.06624	FALSE	22.0552
rs62088570	A	C	0.9742	0.193776	0.0417524	3.5e-06	0.0337	0.0437	0.4409	FALSE	21.5396
rs62401780	G	A	0.9682	-0.122834	0.0274221	7.5e-06	-0.1124	0.034	0.0009585	FALSE	20.0647
rs6819471	T	C	0.9602	-0.12639	0.0282536	7.7e-06	-0.0128	0.0246	0.6025	FALSE	20.0115
rs71609817	C	A	0.9801	-0.170511	0.0382736	8.4e-06	0.0043	0.0523	0.9346	FALSE	19.8476
rs73370361	T	G	0.8807	0.0897582	0.019881	6.3e-06	0.0303	0.0185	0.1019	FALSE	20.3831
rs739306	G	A	0.2445	0.0575894	0.0125625	4.6e-06	0.0047	0.0124	0.7062	FALSE	21.0152
rs74665711	T	G	0.9215	-0.081276	0.018216	8.1e-06	0.0185	0.0202	0.359	FALSE	19.9076
rs74842699	G	A	0.9533	0.123568	0.0274173	6.6e-06	0.03	0.0302	0.3209	FALSE	20.3124
rs7732628	G	A	0.4622	0.0551085	0.011189	8.4e-07	0.027	0.0114	0.01812	FALSE	24.258
rs7764276	A	G	0.4056	0.0508906	0.0112994	6.7e-06	-0.005	0.0119	0.6756	FALSE	20.2843
rs78459074	A	G	0.8996	0.115348	0.0182409	2.6e-10	-0.0121	0.0165	0.4655	FALSE	39.988
rs79205304	C	A	0.8738	-0.0843192	0.0174523	1.4e-06	-0.0222	0.0237	0.3486	FALSE	23.3424
rs79840825	A	C	0.9751	-0.152873	0.0345261	9.5e-06	-0.0845	0.0461	0.06656	FALSE	19.6051
rs9296295	C	A	0.9215	-0.0853338	0.0191895	8.7e-06	-0.0209	0.0204	0.3049	FALSE	19.775
rs9581957	C	T	0.6909	-0.0697294	0.0118188	3.6e-09	-0.006	0.0125	0.6306	FALSE	34.8087
rs9983207	G	A	0.2296	0.0642356	0.0130777	9e-07	0.0333	0.0168	0.04726	FALSE	24.126
PUD on COPD (validation)
rs10136771	G	A	0.3539	-0.0525288	0.0118677	9.6e-06	-0.0152646	0.0114345	0.181887	FALSE	19.5911
rs1035153	C	A	0.7028	0.0618169	0.0131536	2.6e-06	0.0216979	0.0129717	0.0943844	FALSE	22.0864
rs10500661	T	C	0.8062	-0.101574	0.0134388	4.1e-14	-0.0424856	0.0139541	0.00232932	FALSE	57.1277
rs111925724	G	A	0.9026	-0.0878716	0.0177318	7.2e-07	0.0264057	0.0264806	0.318681	FALSE	24.558
rs115498181	T	C	0.9712	-0.171919	0.0331826	2.2e-07	-0.0675884	0.0430694	0.11658	FALSE	26.8427
rs11764399	A	G	0.8668	-0.0674378	0.0152146	9.3e-06	0.00444919	0.0138591	0.748187	FALSE	19.6466
rs11768921	A	G	0.9791	0.22272	0.049472	6.7e-06	0.011988	0.0487357	0.805698	FALSE	20.2674
rs118187422	T	C	0.9632	0.152076	0.0334409	5.4e-06	0.0366419	0.0289441	0.20553	FALSE	20.6808
rs13080363	C	T	0.7356	0.0599107	0.0125407	1.8e-06	-0.0177081	0.0129633	0.171932	FALSE	22.8226
rs13381036	C	T	0.8648	0.0741688	0.0167661	9.7e-06	0.00449404	0.015525	0.77222	FALSE	19.5695
rs1692252	G	A	0.7425	-0.064872	0.0127314	3.5e-07	-0.00265516	0.0130742	0.839069	FALSE	25.9636
rs186991819	G	A	0.9314	-0.104478	0.0226326	3.9e-06	-0.0084911	0.0209426	0.685151	FALSE	21.3096
rs2219699	A	G	0.6541	-0.0583755	0.0114211	3.2e-07	0.0132946	0.0114453	0.245407	FALSE	26.1245
rs2446490	T	C	0.3032	0.0544174	0.0120137	5.9e-06	0.00956837	0.0124792	0.443232	FALSE	20.5174
rs2484242	G	A	0.7893	0.0748772	0.0142702	1.5e-07	0.0152646	0.0140984	0.278934	FALSE	27.5322
rs2976388	G	A	0.5646	0.08673	0.0113184	1.8e-14	0.000364226	0.0112112	0.974083	FALSE	58.7174
rs34074411	C	T	0.5616	-0.0720529	0.0113971	2.6e-10	0.021114	0.0112696	0.0609958	FALSE	39.968
rs3752606	A	G	0.8907	0.0846212	0.0180964	2.9e-06	-0.00632476	0.0177844	0.722114	FALSE	21.8663
rs3858272	C	T	0.2793	0.0542973	0.0122616	9.5e-06	0.0365141	0.0128614	0.0045247	FALSE	19.6092
rs60893125	G	A	0.7982	-0.0641551	0.0136608	2.6e-06	-0.00455271	0.0143002	0.750207	FALSE	22.0552
rs62088570	A	C	0.9742	0.193776	0.0417524	3.5e-06	-0.0516481	0.03624	0.154108	FALSE	21.5396
rs62401780	G	A	0.9682	-0.122834	0.0274221	7.5e-06	-0.0218882	0.0320468	0.494602	FALSE	20.0647
rs6819471	T	C	0.9602	-0.12639	0.0282536	7.7e-06	-0.0209729	0.0211181	0.320649	FALSE	20.0115
rs73370361	T	G	0.8807	0.0897582	0.019881	6.3e-06	0.0311245	0.0161474	0.053915	FALSE	20.3831
rs739306	G	A	0.2445	0.0575894	0.0125625	4.6e-06	0.0092466	0.0123706	0.454782	FALSE	21.0152
rs74665711	T	G	0.9215	-0.081276	0.018216	8.1e-06	-0.014786	0.0152158	0.331172	FALSE	19.9076
rs74842699	G	A	0.9533	0.123568	0.0274173	6.6e-06	-0.0192564	0.0267655	0.471865	FALSE	20.3124
rs7732628	G	A	0.4622	0.0551085	0.011189	8.4e-07	0.00298642	0.0117806	0.79988	FALSE	24.258
rs7764276	A	G	0.4056	0.0508906	0.0112994	6.7e-06	-0.00193486	0.0112321	0.863232	FALSE	20.2843
rs78459074	A	G	0.8996	0.115348	0.0182409	2.6e-10	0.0107612	0.0158366	0.496813	FALSE	39.988
rs79205304	C	A	0.8738	-0.0843192	0.0174523	1.4e-06	0.00782949	0.0185959	0.67373	FALSE	23.3424
rs79840825	A	C	0.9751	-0.152873	0.0345261	9.5e-06	0.0633457	0.058989	0.282886	FALSE	19.6051
rs9296295	C	A	0.9215	-0.0853338	0.0191895	8.7e-06	0.0382789	0.0158579	0.0157841	FALSE	19.775
rs9581957	C	T	0.6909	-0.0697294	0.0118188	3.6e-09	0.00331702	0.0119117	0.780653	FALSE	34.8087
IBS on COPD (discovery)
rs10010358	A	C	0.2616	-0.0355	0.008	9.16e-06	-0.0157	0.0134	0.241	FALSE	19.6914
rs10156602	A	G	0.633	0.0417	0.0071	4.355e-09	0.0037	0.0118	0.7557	FALSE	34.4949
rs10231223	T	C	0.7341	-0.0353	0.0078	6.33e-06	0.023	0.0127	0.06921	FALSE	20.4814
rs10268606	T	C	0.704	0.037	0.0075	8.36e-07	0.0162	0.0123	0.1866	FALSE	24.3378
rs10917847	A	G	0.4656	0.0332	0.007	1.875e-06	-0.0021	0.0122	0.8653	FALSE	22.4947
rs111491723	A	C	0.976	0.1153	0.0249	3.681e-06	0.0667	0.0485	0.1688	FALSE	21.4417
rs112215352	A	G	0.9542	-0.0794	0.0171	3.194e-06	-0.0303	0.0333	0.363	FALSE	21.56
rs113742420	T	G	0.9856	-0.1445	0.032	6.543e-06	-0.0539	0.0547	0.3252	FALSE	20.3909
rs11656412	A	G	0.6096	0.0348	0.007	7.783e-07	0.0143	0.0129	0.2681	FALSE	24.7151
rs11738752	A	C	0.7148	-0.0341	0.0077	9.315e-06	-0.022	0.0148	0.1368	FALSE	19.6122
rs117391602	A	G	0.0204	-0.1191	0.0269	9.527e-06	-0.0937	0.0444	0.03474	FALSE	19.6028
rs12358694	A	G	0.5337	-0.0328	0.0071	4.474e-06	0.005	0.0118	0.6713	FALSE	21.3418
rs12464541	T	C	0.8001	-0.0421	0.0085	7.273e-07	0.0235	0.0136	0.08342	FALSE	24.5316
rs12549729	T	G	0.3898	0.0475	0.0086	2.881e-08	-0.039	0.0143	0.006217	FALSE	30.5064
rs12692627	A	G	0.2838	-0.0373	0.0076	8.313e-07	0.0166	0.0122	0.1739	FALSE	24.0874
rs12727764	T	G	0.1602	-0.0437	0.0093	2.95e-06	0.0052	0.0177	0.7683	FALSE	22.0799
rs1280622	A	C	0.5899	0.0322	0.0069	3.241e-06	-0.0046	0.0129	0.7217	FALSE	21.7778
rs13013095	A	G	0.287	-0.0346	0.0078	9.384e-06	-0.0199	0.0126	0.113	FALSE	19.6772
rs13250534	T	G	0.1418	0.0523	0.0106	7.915e-07	0.0133	0.0228	0.5605	FALSE	24.344
rs13251888	A	G	0.0551	0.0747	0.0163	4.831e-06	-0.0558	0.0301	0.06381	FALSE	21.0023
rs13321176	T	G	0.8298	0.0478	0.0092	1.802e-07	0.0178	0.0176	0.3108	FALSE	26.9948
rs142888522	A	G	0.0112	-0.1556	0.0349	8.011e-06	-0.0752	0.069	0.2764	FALSE	19.8778
rs1631779	A	C	0.0788	-0.0611	0.0127	1.4e-06	0.0101	0.0228	0.6566	FALSE	23.1459
rs17210284	T	C	0.769	-0.037	0.0081	4.782e-06	-0.009	0.0151	0.5536	FALSE	20.8657
rs17331469	T	G	0.1368	0.0473	0.0099	2.014e-06	0.0143	0.0185	0.4405	FALSE	22.8272
rs183066057	A	G	0.9531	-0.0945	0.0201	2.476e-06	-0.0451	0.0376	0.2305	FALSE	22.104
rs188488	A	G	0.5663	-0.0362	0.008	6.364e-06	0.0164	0.0114	0.1498	FALSE	20.4756
rs189713900	A	G	0.9844	-0.1528	0.0315	1.181e-06	0.0396	0.0556	0.4763	FALSE	23.5302
rs2055084	A	G	0.0631	0.0683	0.0153	8.433e-06	0.0104	0.0285	0.7156	FALSE	19.9278
rs213368	T	C	0.1654	0.0413	0.0092	7.662e-06	-0.0173	0.0158	0.2733	FALSE	20.1523
rs2197542	T	G	0.1232	0.0484	0.0105	3.64e-06	0.017	0.016	0.286	FALSE	21.2477
rs2669290	A	G	0.9154	-0.0636	0.0142	8.168e-06	0.0086	0.0244	0.7257	FALSE	20.0603
rs2728934	A	G	0.2621	-0.0374	0.0079	2.087e-06	0.0255	0.0127	0.04526	FALSE	22.4124
rs2731562	A	C	0.5117	-0.0317	0.0069	3.655e-06	-0.0204	0.0117	0.08147	FALSE	21.1067
rs2828078	A	G	0.1428	-0.0467	0.0102	4.454e-06	-0.0025	0.0166	0.8816	FALSE	20.962
rs3096652	A	G	0.5029	-0.0326	0.007	3.025e-06	-0.0035	0.0129	0.7895	FALSE	21.689
rs3134615	A	C	0.2486	-0.0358	0.0079	5.845e-06	-0.0024	0.0149	0.873	FALSE	20.5358
rs35094163	A	G	0.2323	0.037	0.0082	6.09e-06	0.0173	0.016	0.2795	FALSE	20.3599
rs35356207	A	C	0.3191	0.033	0.0074	8.751e-06	-0.0099	0.0127	0.4368	FALSE	19.8868
rs35418299	A	G	0.5058	0.0311	0.0068	4.759e-06	0.0142	0.0146	0.332	FALSE	20.9172
rs4697055	A	G	0.7904	-0.0383	0.0084	5.439e-06	-0.0098	0.013	0.4527	FALSE	20.7893
rs5017929	A	G	0.7009	0.0387	0.0075	2.122e-07	0.0121	0.0127	0.342	FALSE	26.6256
rs537793984	A	G	0.1522	0.0583	0.0123	2.02e-06	-0.0175	0.0233	0.4534	FALSE	22.4661
rs56246023	T	G	0.1328	-0.0584	0.0123	2.023e-06	-0.0211	0.0194	0.2769	FALSE	22.5432
rs56336528	T	C	0.1004	-0.0563	0.0124	5.972e-06	0.0182	0.0221	0.4108	FALSE	20.6145
rs56884006	T	C	0.7783	-0.0433	0.0092	2.597e-06	0.0237	0.014	0.09138	FALSE	22.1513
rs57810551	T	G	0.6391	-0.0336	0.0071	2.285e-06	-0.0331	0.0131	0.01173	FALSE	22.3956
rs6471719	T	C	0.7214	-0.0367	0.0076	1.427e-06	0.0006	0.0126	0.9624	FALSE	23.3187
rs6696068	T	G	0.3891	-0.035	0.007	5.797e-07	0.0121	0.0116	0.2947	FALSE	25
rs6799861	T	G	0.652	0.0325	0.0072	6.249e-06	-0.0181	0.0119	0.1302	FALSE	20.3752
rs6887323	A	G	0.5418	-0.0334	0.0069	1.308e-06	-0.0067	0.0114	0.5591	FALSE	23.4312
rs71615648	A	G	0.0312	-0.1185	0.0262	6.282e-06	-0.0113	0.0698	0.8714	FALSE	20.4566
rs72676302	T	C	0.0493	-0.0767	0.0169	5.898e-06	0.0364	0.0314	0.2467	FALSE	20.5976
rs72811605	A	G	0.9423	0.0773	0.0166	3.288e-06	0.0052	0.0277	0.8515	FALSE	21.6842
rs7326447	T	C	0.0261	0.106	0.0224	2.303e-06	-0.0383	0.0355	0.2808	FALSE	22.3932
rs74174359	A	G	0.0407	-0.0851	0.019	7.416e-06	-0.064	0.0332	0.05384	FALSE	20.061
rs75963624	A	G	0.0099	0.1854	0.0405	4.768e-06	-0.031	0.052	0.5509	FALSE	20.956
rs77327887	T	C	0.9635	-0.087	0.0193	6.649e-06	0.011	0.0384	0.7743	FALSE	20.32
rs7751504	T	C	0.3822	-0.0328	0.007	2.963e-06	-0.0022	0.0115	0.8507	FALSE	21.9559
rs80094675	A	G	0.0401	0.0789	0.0175	6.687e-06	0.0117	0.0353	0.7396	FALSE	20.3272
rs940468	T	C	0.5752	0.0328	0.007	2.769e-06	0.0154	0.0122	0.2091	FALSE	21.9559
rs9513519	A	G	0.6168	0.0388	0.007	3.087e-08	-0.0187	0.0117	0.1093	FALSE	30.7233
rs9874850	T	C	0.1447	-0.0447	0.0099	6.549e-06	-0.0172	0.017	0.3122	FALSE	20.3866
CD on COPD (discovery)
rs10114470	C	T	0.675	-0.1687	0.0177	1.755e-21	0.0162	0.0122	0.1858	FALSE	90.8414
rs1012636	T	G	0.7942	-0.1291	0.0198	7.013e-11	-0.0147	0.0136	0.2792	FALSE	42.513
rs1024611	G	A	0.3161	0.1546	0.0182	1.841e-17	-0.0034	0.0123	0.7788	FALSE	72.1566
rs10884966	A	G	0.3201	-0.1131	0.0171	4.126e-11	-0.0077	0.0124	0.5355	FALSE	43.7455
rs114802258	T	C	0.0646	0.2245	0.0384	5.106e-09	0.0023	0.0306	0.941	FALSE	34.1799
rs1148246	T	C	0.6392	0.1323	0.0167	2.089e-15	0.0035	0.012	0.771	FALSE	62.7606
rs11683692	C	T	0.0547	0.2144	0.038	1.752e-08	-0.0554	0.0284	0.05065	FALSE	31.8334
rs12131079	T	C	0.6779	0.1088	0.0174	3.989e-10	-0.0132	0.0165	0.4225	FALSE	39.0984
rs1250573	A	G	0.2863	0.1522	0.0179	1.921e-17	-0.0049	0.0118	0.6795	FALSE	72.2975
rs1297264	G	A	0.4384	0.1769	0.0163	1.589e-27	0.0309	0.012	0.01003	FALSE	117.782
rs144309607	T	C	0.0308	0.3712	0.047	2.692e-15	-0.0145	0.0324	0.6553	FALSE	62.3764
rs2021511	T	C	0.2962	0.1082	0.0182	2.63e-09	-0.0326	0.0136	0.01696	FALSE	35.3437
rs2076756	G	A	0.2256	-0.385	0.0174	1.8e-108	0.0053	0.0156	0.7327	FALSE	489.579
rs2110735	G	A	0.7793	0.1372	0.0185	1.197e-13	0.0093	0.0131	0.4775	FALSE	55.0003
rs212408	T	G	0.6402	0.1136	0.0167	9.122e-12	0.0201	0.013	0.1214	FALSE	46.2726
rs2143178	C	T	0.167	0.2087	0.0223	6.838e-21	0.0277	0.0175	0.1122	FALSE	87.5861
rs2284553	G	A	0.6193	-0.1277	0.0165	1.14e-14	0.0074	0.0117	0.5295	FALSE	59.8982
rs2476601	G	A	0.9056	-0.2312	0.0286	6.443e-16	-0.0618	0.0202	0.002194	FALSE	65.3497
rs2838517	C	T	0.6163	0.1456	0.0162	2.026e-19	-0.0107	0.0129	0.4099	FALSE	80.7779
rs28999107	T	G	0.4374	-0.1083	0.0178	1.062e-09	0.0036	0.0128	0.7762	FALSE	37.0183
rs2948542	G	A	0.6173	-0.1016	0.0163	5.15e-10	0.0001	0.0118	0.9914	FALSE	38.8519
rs3122605	A	G	0.8489	0.1748	0.0227	1.237e-14	0.0014	0.0181	0.9389	FALSE	59.2968
rs34004493	G	A	0.2465	-0.1258	0.0179	2.004e-12	-0.0026	0.0148	0.8612	FALSE	49.3918
rs34635748	T	C	0.0229	-0.4794	0.0504	1.946e-21	-0.0478	0.0376	0.2045	FALSE	90.4763
rs35171809	G	A	0.4473	-0.1566	0.0159	9.068e-23	0.0168	0.0129	0.1924	FALSE	97.0039
rs3761158	A	G	0.4155	0.1098	0.0165	2.649e-11	0.0172	0.0117	0.1404	FALSE	44.283
rs3816234	A	G	0.5427	-0.2704	0.0162	1.512e-62	-0.0079	0.0117	0.5004	FALSE	278.601
rs3850378	C	T	0.1054	-0.199	0.0267	8.313e-14	0.0661	0.0257	0.01008	FALSE	55.5499
rs4077515	T	C	0.3966	-0.1848	0.0162	3.145e-30	0.0122	0.0115	0.2882	FALSE	130.129
rs42861	G	A	0.3946	-0.1243	0.0167	8.868e-14	0.0192	0.0116	0.09675	FALSE	55.3999
rs4316387	C	T	0.8042	0.1292	0.0189	7.745e-12	-0.0177	0.0143	0.2169	FALSE	46.7306
rs4807570	A	G	0.1998	-0.1811	0.0193	6.031e-21	-0.0221	0.014	0.1144	FALSE	88.0486
rs55946629	A	C	0.1233	-0.1755	0.0231	2.85e-14	0.0181	0.0194	0.3503	FALSE	57.7205
rs59926756	A	G	0.2813	-0.1062	0.0176	1.74e-09	0.0164	0.0135	0.2251	FALSE	36.4103
rs62126620	A	G	0.2018	-0.144	0.0201	8.612e-13	-0.037	0.016	0.02079	FALSE	51.3255
rs6451494	C	T	0.5895	-0.2605	0.0166	8.258e-56	0.005	0.0122	0.6797	FALSE	246.263
rs6579807	T	C	0.16	-0.1993	0.0244	3.438e-16	0.0149	0.015	0.3193	FALSE	66.7168
rs6584282	G	A	0.507	0.1658	0.016	3.437e-25	0.0143	0.0113	0.205	FALSE	107.381
rs6704109	T	C	0.2336	-0.1748	0.0181	5.104e-22	-0.0059	0.014	0.6729	FALSE	93.2665
rs6740847	G	A	0.5447	0.104	0.0161	9.72e-11	-0.0137	0.0115	0.2344	FALSE	41.7268
rs6873866	C	T	0.5954	0.1314	0.0164	1.346e-15	0.0279	0.0131	0.03355	FALSE	64.1953
rs73243877	G	A	0.1799	-0.1164	0.0212	4.118e-08	-0.0299	0.0175	0.08783	FALSE	30.1463
rs73516754	C	A	0.3151	-0.1423	0.0169	4.041e-17	-0.0048	0.016	0.7658	FALSE	70.8984
rs744166	G	A	0.4145	0.1142	0.0162	1.795e-12	-0.02	0.0114	0.07926	FALSE	49.6938
rs7517847	G	T	0.4205	0.3447	0.0165	5.84e-97	0.0062	0.0113	0.5806	FALSE	436.43
rs755374	T	C	0.327	-0.1969	0.0174	1.38e-29	0.007	0.0121	0.5628	FALSE	128.054
rs77566919	A	G	0.6879	0.1089	0.0185	4.127e-09	-0.0133	0.0134	0.322	FALSE	34.6507
rs80262450	A	G	0.0895	-0.2268	0.0244	1.341e-20	0.0098	0.0175	0.5758	FALSE	86.3985
rs938650	A	G	0.1044	0.1747	0.0247	1.649e-12	-0.037	0.0188	0.04963	FALSE	50.0256
rs9656588	C	T	0.6849	-0.1183	0.0173	8.733e-12	-0.0145	0.0119	0.2215	FALSE	46.7603
UC on COPD (discovery)
rs10272963	T	C	0.4135	0.1512	0.016	4.11e-21	-0.0193	0.0113	0.08776	FALSE	89.3025
rs10408351	A	G	0.2187	-0.1548	0.0204	2.92e-14	-0.0287	0.0152	0.05972	FALSE	57.5813
rs10737481	G	T	0.5497	-0.2173	0.0159	2.56e-42	0.0072	0.0119	0.5435	FALSE	186.778
rs10761659	G	A	0.503	-0.1276	0.016	1.33e-15	-0.0334	0.0115	0.003689	FALSE	63.6006
rs10817678	A	G	0.669	-0.1332	0.017	4.42e-15	0.0183	0.0119	0.1249	FALSE	61.3918
rs10917545	A	G	0.8887	0.2233	0.0252	7.03e-19	0.0353	0.0208	0.08982	FALSE	78.5193
rs11209026	A	G	0.0616	0.483	0.0358	2e-41	0.0386	0.0269	0.1513	FALSE	182.024
rs113986290	T	C	0.0278	0.3066	0.0531	7.59e-09	0.0126	0.0442	0.7759	FALSE	33.3392
rs11651246	G	T	0.1491	-0.147	0.0219	2.01e-11	0.0191	0.017	0.2621	FALSE	45.0554
rs12825700	A	G	0.3598	-0.1889	0.0161	7.33e-32	-0.0062	0.0134	0.6418	FALSE	137.661
rs13200059	A	G	0.0348	-0.2944	0.0436	1.48e-11	-0.063	0.0354	0.07563	FALSE	45.5935
rs1359946	A	G	0.1899	-0.1571	0.0202	6.58e-15	0.0047	0.0149	0.7544	FALSE	60.4853
rs137845	G	A	0.5209	-0.1011	0.0158	1.5e-10	-0.0071	0.0115	0.5405	FALSE	40.9438
rs16940186	C	T	0.175	-0.1357	0.0214	2.19e-10	0.0165	0.0172	0.3379	FALSE	40.2098
rs1736161	A	G	0.4414	0.1227	0.0161	2.22e-14	0.0282	0.0118	0.01705	FALSE	58.0814
rs17656349	T	C	0.5646	-0.09	0.0159	1.54e-08	-0.0094	0.0116	0.4207	FALSE	32.0399
rs2045241	A	G	0.335	0.1063	0.0169	2.83e-10	0.011	0.0117	0.348	FALSE	39.5634
rs2836881	T	G	0.2575	0.2217	0.0186	1.11e-32	-0.0171	0.0133	0.2006	FALSE	142.071
rs2838517	C	T	0.6163	0.1177	0.016	1.78e-13	-0.0107	0.0129	0.4099	FALSE	54.1144
rs3024493	A	C	0.166	-0.21	0.0209	7.46e-24	0.0099	0.0175	0.5711	FALSE	100.959
rs3812565	C	T	0.3549	-0.1335	0.016	6.5e-17	0.0039	0.0132	0.7671	FALSE	69.6182
rs4676408	A	G	0.5119	-0.1433	0.0167	1.19e-17	-0.0039	0.0117	0.7383	FALSE	73.6308
rs4711173	C	T	0.1988	-0.1166	0.0201	7.19e-09	-0.0123	0.0132	0.3509	FALSE	33.6515
rs4728142	A	G	0.4493	-0.0995	0.0158	3.23e-10	0.0201	0.0123	0.1019	FALSE	39.6581
rs4993442	T	G	0.7266	0.0988	0.0179	3.54e-08	0.0054	0.014	0.6971	FALSE	30.4655
rs55905347	A	G	0.3668	-0.1054	0.0166	2.09e-10	0.015	0.0118	0.2024	FALSE	40.3148
rs6017342	C	A	0.5199	-0.1944	0.017	3.95e-30	0.0087	0.0125	0.4828	FALSE	130.766
rs6889364	A	G	0.1352	-0.1318	0.0228	7.87e-09	-0.0094	0.0183	0.607	FALSE	33.4165
rs6933404	C	T	0.169	-0.1486	0.0188	2.69e-15	0.009	0.0158	0.5694	FALSE	62.4773
rs72704802	T	C	0.1759	0.1223	0.0206	2.89e-09	0.0265	0.0167	0.1113	FALSE	35.2467
rs7523335	A	G	0.169	0.1389	0.021	3.42e-11	0.0112	0.0132	0.3953	FALSE	43.7488
rs755374	T	C	0.327	-0.1714	0.0171	9.73e-24	0.007	0.0121	0.5628	FALSE	100.468
rs7554511	A	C	0.2734	0.1448	0.0178	4.27e-16	-0.0016	0.0141	0.9089	FALSE	66.1755
rs78064630	A	G	0.0755	-0.1759	0.0308	1.08e-08	0.0015	0.0242	0.9508	FALSE	32.616
rs79051659	A	G	0.1044	-0.1605	0.0264	1.3e-09	0.0013	0.0223	0.9537	FALSE	36.9609
rs7911117	G	T	0.1511	0.1342	0.0239	1.84e-08	-0.0141	0.0164	0.3916	FALSE	31.5289
rs7911680	C	A	0.504	0.1525	0.0159	6.71e-22	0.0141	0.0113	0.2132	FALSE	91.991
rs798506	C	T	0.2773	0.1206	0.0179	1.47e-11	-0.033	0.0122	0.006702	FALSE	45.393
rs8073117	A	G	0.1252	0.1548	0.0225	6.4e-12	-0.0128	0.0161	0.4247	FALSE	47.3344
rs9368725	T	C	0.3211	0.335	0.0123	0.0185	0.0351	0.0123	0.004198	FALSE	741.787
rs9611131	C	T	0.1501	0.1494	0.0227	5.11e-11	0.0205	0.0181	0.2571	FALSE	43.3161
rs989960	T	C	0.4364	0.1214	0.016	3.29e-14	-0.0242	0.0115	0.03504	FALSE	57.5702
FD on COPD (discovery)
rs10783436	C	T	0.381227	-0.0739209	0.0163194	5.90895e-06	-0.0018	0.0117	0.8802	FALSE	20.5176
rs11112594	T	C	0.243085	-0.0903895	0.0181354	6.22358e-07	-0.0095	0.0136	0.4871	FALSE	24.8417
rs12070391	A	C	0.0251725	-0.241519	0.0537061	6.89065e-06	0.0381	0.0543	0.4831	FALSE	20.2235
rs12904616	T	C	0.146841	0.0944517	0.0212115	8.47364e-06	-0.0002	0.0148	0.9872	FALSE	19.8279
rs137879435	C	T	0.0459328	0.156841	0.0352748	8.73796e-06	0.0175	0.0462	0.7049	FALSE	19.7692
rs141354730	T	C	0.00216401	0.60483	0.135626	8.21297e-06	-0.0049	0.0539	0.927	FALSE	19.8875
rs146817916	A	G	0.0277536	-0.228972	0.0497618	4.19769e-06	-0.0203	0.0415	0.6249	FALSE	21.1725
rs149047170	G	A	0.0266543	0.203979	0.0450747	6.02948e-06	0.0187	0.0576	0.7456	FALSE	20.4788
rs17463588	G	A	0.042953	-0.184693	0.0403246	4.64622e-06	-0.1016	0.0384	0.008119	FALSE	20.9778
rs17822102	G	A	0.369638	-0.0808755	0.0159731	4.12183e-07	-0.0197	0.0117	0.09126	FALSE	25.6363
rs2618129	G	A	0.584148	-0.0692294	0.0154128	7.06594e-06	-0.003	0.0121	0.8011	FALSE	20.1752
rs3734502	A	C	0.453886	0.0765759	0.0153087	5.67074e-07	0.0055	0.0114	0.6273	FALSE	25.0212
rs57380547	A	G	0.158759	0.0953673	0.0204628	3.15399e-06	-0.0015	0.0147	0.9195	FALSE	21.7205
rs76465878	T	G	0.0140598	-0.346304	0.0717439	1.38644e-06	-0.014	0.0376	0.7095	FALSE	23.2994
NGE on COPD (discovery)
rs1015088	A	G	0.272474	-0.0704301	0.0151296	3.23781e-06	0.0095	0.0128	0.4588	FALSE	21.6701
rs11159356	G	A	0.48433	0.0684903	0.0135141	4.01849e-07	-0.0048	0.0117	0.6799	FALSE	25.6853
rs118154384	T	C	0.00529689	0.459404	0.0963173	1.84512e-06	0.0536	0.0709	0.4497	FALSE	22.75
rs12240686	G	A	0.0404453	0.15671	0.034484	5.50881e-06	-0.0219	0.0213	0.3027	FALSE	20.6518
rs141980601	T	C	0.0295168	-0.183528	0.0399351	4.31403e-06	-0.0258	0.0223	0.2463	FALSE	21.1201
rs143680078	G	A	0.0120366	0.289457	0.0627979	4.0394e-06	0.0258	0.0482	0.5925	FALSE	21.246
rs148806701	A	G	0.0164693	0.237555	0.053433	8.75445e-06	-0.0374	0.0494	0.4494	FALSE	19.7656
rs2188950	A	G	0.127088	0.0946466	0.0202542	2.9693e-06	0.0003	0.0191	0.9892	FALSE	21.8363
rs2333345	G	A	0.361552	0.0682685	0.0140853	1.25477e-06	0.006	0.0118	0.6088	FALSE	23.4914
rs2512106	T	G	0.0873741	0.106034	0.0238506	8.75791e-06	0.0015	0.0163	0.9262	FALSE	19.7648
rs4457797	C	T	0.189237	-0.07683	0.0171834	7.77896e-06	-0.0536	0.0136	8.031e-05	FALSE	19.9914
rs4589405	A	G	0.0602381	-0.146019	0.0287514	3.80111e-07	-0.0019	0.0238	0.9361	FALSE	25.7929
rs4911532	T	C	0.426495	-0.0622248	0.0136148	4.86831e-06	-0.0332	0.0115	0.003987	FALSE	20.8884
rs58412256	T	G	0.467772	-0.0601733	0.0135074	8.39492e-06	-0.0091	0.0113	0.4213	FALSE	19.8456
rs62036857	T	G	0.0311452	0.189737	0.0389846	1.13319e-06	-0.0378	0.0343	0.2703	FALSE	23.6874
rs62244135	C	T	0.0405338	0.160486	0.0344834	3.2557e-06	-0.007	0.0321	0.8267	FALSE	21.6598
rs62470397	C	T	0.136841	-0.0903955	0.0204536	9.89152e-06	0.0015	0.0186	0.9358	FALSE	19.5323
rs67156102	A	G	0.126913	0.0904276	0.0202505	7.98988e-06	0.0164	0.0197	0.4053	FALSE	19.9402
rs7100400	G	A	0.0491127	0.14157	0.0311549	5.51803e-06	0.013	0.0239	0.585	FALSE	20.6486
CP on COPD (discovery)
rs10139484	T	G	0.545353	-0.0526	0.0114	4.348e-06	-0.0003	0.0116	0.976	FALSE	21.2893
rs10223052	G	A	0.566463	0.0546	0.0119	4.845e-06	0.0423	0.0118	0.000337	FALSE	21.0519
rs11648475	G	A	0.48264	0.0546	0.0114	1.748e-06	0.0112	0.0114	0.3299	FALSE	22.9391
rs12934865	T	C	0.460637	0.0558	0.0115	1.195e-06	0.0009	0.0115	0.9394	FALSE	23.5436
rs13080712	A	C	0.0834272	-0.0811	0.0183	9.628e-06	0.0182	0.0199	0.3603	FALSE	19.6399
rs1376767	C	A	0.756497	-0.0706	0.014	4.719e-07	0.0028	0.0135	0.8369	FALSE	25.4304
rs139180659	C	T	0.007975	0.6488	0.1333	1.132e-06	-0.0256	0.1346	0.8492	FALSE	23.6898
rs139812765	C	A	0.111962	-0.0809	0.0183	9.638e-06	0.0089	0.0205	0.6651	FALSE	19.5432
rs186529831	T	C	0.0197501	-0.2466	0.0512	1.501e-06	-0.0044	0.057	0.938	FALSE	23.1978
rs2354178	A	G	0.75465	-0.0592	0.0128	4.01e-06	0.0169	0.0132	0.2022	FALSE	21.3906
rs4083752	A	G	0.455926	0.0565	0.0118	1.704e-06	-0.0028	0.0118	0.8092	FALSE	22.9262
rs55694472	T	C	0.0433177	0.1641	0.0286	9.913e-09	0.0788	0.032	0.01393	FALSE	32.9219
rs56029819	C	T	0.150442	0.0757	0.0162	2.831e-06	0.055	0.018	0.002313	FALSE	21.8354
rs5757641	G	A	0.363219	-0.0585	0.0121	1.285e-06	-0.0049	0.0135	0.7198	FALSE	23.3744
rs59674167	T	C	0.19228	-0.0718	0.0148	1.171e-06	0.0006	0.0166	0.973	FALSE	23.5356
rs616812	C	T	0.725106	-0.0631	0.0135	3.156e-06	-0.0032	0.013	0.8056	FALSE	21.847
rs74287578	C	A	0.0967724	-0.1576	0.0323	1.054e-06	0.0356	0.0238	0.1341	FALSE	23.8071
rs74495902	T	C	0.0269576	0.161	0.0357	6.468e-06	0.0116	0.0398	0.7701	FALSE	20.3383
rs75271724	G	T	0.0167112	0.2218	0.0456	1.142e-06	0.0242	0.0508	0.6336	FALSE	23.6588
rs7683281	A	G	0.190483	-0.0656	0.0147	7.858e-06	0.0117	0.0165	0.4762	FALSE	19.9147
rs79086497	A	G	0.120788	-0.0811	0.0176	3.931e-06	0.0075	0.0197	0.7034	FALSE	21.2332
COPD on GERD (discovery)
rs10059100	G	A	0.3757	0.055	0.0119	3.733e-06	0.023911	0.00492551	1.20681e-06	rs12522314	21.3615
rs10151372	A	G	0.1272	0.081	0.0176	4.062e-06	0.00166426	0.00694132	0.810515	FALSE	21.1809
rs10789942	G	A	0.5328	-0.058	0.0125	3.392e-06	-0.0238372	0.00483078	8.03841e-07	FALSE	21.5296
rs112369231	C	T	0.2684	0.0659	0.0125	1.441e-07	0.00473605	0.00545251	0.385066	rs6658835	27.794
rs12336219	T	C	0.6829	0.0589	0.0123	1.564e-06	0.0232482	0.00518142	7.22903e-06	FALSE	22.9309
rs1246642	T	C	0.7634	0.0751	0.0127	3.821e-09	0.00190521	0.00589448	0.746528	FALSE	34.9681
rs12588709	C	T	0.0616	0.0819	0.0179	4.825e-06	0.0170065	0.010715	0.112474	FALSE	20.9345
rs12665556	A	G	0.5	0.0544	0.0122	8.785e-06	-0.00552346	0.00486981	0.2567	FALSE	19.8828
rs1286753	A	G	0.1004	-0.0853	0.0157	5.852e-08	-0.00437868	0.00770558	0.569866	FALSE	29.5188
rs142554065	T	C	0.0169	0.2764	0.0616	7.222e-06	0.01577	0.0213685	0.460514	rs11807851	20.1333
rs1512281	G	A	0.4334	-0.0774	0.0116	2.151e-11	-0.00913247	0.00491252	0.0630246	FALSE	44.5211
rs1563908	G	A	0.3429	-0.0582	0.0129	6.941e-06	-0.0106964	0.00495254	0.0307893	FALSE	20.3548
rs2101195	T	C	0.3539	0.0598	0.0121	7.306e-07	0.0015676	0.00509948	0.758536	FALSE	24.4248
rs2141160	T	G	0.2674	0.0565	0.0124	5.321e-06	-0.00573334	0.00545035	0.292836	FALSE	20.7613
rs34946515	T	C	0.1839	-0.0681	0.0149	4.694e-06	-0.00517594	0.00632044	0.412832	rs10169676	20.8892
rs4488938	G	A	0.0348	0.1045	0.0183	1.119e-08	0.0150278	0.0122115	0.218465	rs4401450	32.6085
rs4494362	C	T	0.2008	0.0691	0.0154	7.774e-06	0.00794691	0.00648661	0.220528	rs11534913	20.1333
rs4594972	C	T	0.2942	-0.0668	0.0126	1.295e-07	-0.00425216	0.00535229	0.426929	rs9403374	28.1068
rs4657055	C	T	0.4334	-0.0534	0.0117	5.195e-06	-0.00612277	0.00489007	0.21054	FALSE	20.831
rs4764299	T	C	0.5547	0.0546	0.012	5.305e-06	0.0143425	0.00482992	0.00298284	FALSE	20.7025
rs4846483	A	C	0.2793	-0.0596	0.0125	1.926e-06	0.00254049	0.00539143	0.637491	rs1108548	22.7338
rs4972399	G	A	0.1958	0.0694	0.0156	8.967e-06	0.00329348	0.00636668	0.604948	FALSE	19.7911
rs594509	A	G	0.5964	0.0527	0.0117	6.23e-06	-0.0102826	0.00488568	0.0353232	FALSE	20.2885
rs6115218	G	A	0.2714	0.0558	0.0123	5.248e-06	0.00824543	0.00528913	0.119011	FALSE	20.5806
rs66464556	C	A	0.494	0.0517	0.0115	6.508e-06	0.0262697	0.0048224	5.10987e-08	rs4589792	20.2109
rs72849439	G	A	0.1412	-0.0645	0.0141	4.755e-06	-0.00504294	0.0069476	0.467929	rs2334656	20.9258
rs73157884	G	A	0.1402	0.0726	0.0158	4.266e-06	0.00915249	0.00686093	0.182203	rs3771997	21.1134
rs757746	A	G	0.2813	-0.056	0.0123	5.198e-06	-0.0168317	0.00525868	0.00137066	rs12699099	20.7284
rs767012	T	C	0.8241	-0.076	0.0167	5.553e-06	-0.00896941	0.00625802	0.151782	FALSE	20.7107
rs77576572	T	C	0.0149	0.1744	0.039	7.62e-06	-0.00262335	0.0181138	0.884849	rs12428694	19.9969
rs9392863	A	G	0.2634	-0.0582	0.0132	9.971e-06	0.000554744	0.00551671	0.919902	FALSE	19.4401
COPD on GERD (validation)
rs11579440	C	T	0.1561	-0.0725542	0.0147465	8.64968e-07	0.0116939	0.00673598	0.0825582	FALSE	24.2073
rs11749630	G	T	0.328	-0.0529341	0.0116726	5.76355e-06	-0.005086	0.00515342	0.323682	FALSE	20.5653
rs12934086	G	A	0.3757	-0.0502041	0.011235	7.87517e-06	-0.00893063	0.00506172	0.077673	rs3752493	19.9679
rs1294405	G	A	0.496	-0.0507288	0.0112355	6.33067e-06	0.00368342	0.0048273	0.445439	FALSE	20.3856
rs13161084	G	T	0.1899	0.0647722	0.0135003	1.6038e-06	0.00379532	0.00611662	0.534934	FALSE	23.0192
rs13361953	C	T	0.3489	0.061275	0.0115288	1.06674e-07	0.00273064	0.0050704	0.590201	rs2277027	28.2487
rs1388233	A	G	0.5328	0.0505051	0.0113153	8.06529e-06	-0.00303509	0.00481938	0.528847	FALSE	19.9222
rs146222556	C	T	0.0258	0.112207	0.0236739	2.14038e-06	0.0112882	0.0190967	0.554448	rs7286703	22.4647
rs1528844	T	C	0.7038	0.0654324	0.0145206	6.60055e-06	0.0167059	0.00529613	0.00160857	FALSE	20.3056
rs16960112	C	T	0.162	0.0692438	0.015101	4.53179e-06	-0.0108908	0.00667775	0.102909	FALSE	21.0257
rs17661390	A	G	0.2167	0.0560496	0.0124752	7.02716e-06	0.0167221	0.00600419	0.00535143	FALSE	20.186
rs2023754	T	C	0.0915	-0.0834748	0.0171601	1.1476e-06	-0.000486837	0.00981013	0.96042	FALSE	23.6631
rs2161768	G	A	0.173	0.0782554	0.0144147	5.67127e-08	0.00809656	0.00596706	0.17482	FALSE	29.4725
rs2361355	G	A	0.3946	-0.0522835	0.0115703	6.22042e-06	-0.00419969	0.00491738	0.393077	FALSE	20.4193
rs2415089	A	C	0.4771	-0.0511804	0.0112884	5.79082e-06	-0.0147176	0.00483643	0.00234175	FALSE	20.5562
rs2548528	A	G	0.5219	0.0508154	0.0112113	5.82895e-06	-0.0115802	0.00480968	0.0160539	rs7713127	20.5437
rs2554393	C	T	0.169	-0.0825841	0.0155276	1.04614e-07	-0.00512649	0.00689427	0.457126	FALSE	28.2868
rs3789688	C	T	0.5815	-0.0507316	0.0112413	6.39308e-06	0.00407164	0.00489071	0.405112	FALSE	20.3669
rs3905902	A	G	0.0835	-0.109165	0.0234097	3.11258e-06	-0.00809823	0.00981854	0.409491	FALSE	21.7458
rs4148506	C	T	0.2913	-0.061641	0.0127948	1.45258e-06	-0.00444157	0.005363	0.407564	FALSE	23.2099
rs4933206	C	T	0.2823	-0.0610118	0.0116296	1.5521e-07	-0.00998422	0.00539499	0.06422	FALSE	27.5231
rs58749344	A	C	0.1282	0.101403	0.0207089	9.75192e-07	0.0153332	0.00679614	0.0240608	rs7818926	23.9766
rs6465762	A	G	0.2773	0.0559969	0.012266	4.98942e-06	-0.00310505	0.00532218	0.559613	rs4134903	20.8412
rs66694560	A	G	0.2873	0.071808	0.0116345	6.74419e-10	0.027132	0.00529067	2.92415e-07	rs11954162	38.0934
rs6933452	G	T	0.8141	0.0680518	0.0148478	4.57731e-06	-0.00335266	0.0060856	0.581691	FALSE	21.0066
rs716292	T	C	0.2913	-0.0603999	0.0129501	3.1007e-06	0.00045947	0.00522164	0.929882	FALSE	21.7534
rs717048	C	T	0.159	-0.0762674	0.0145981	1.74659e-07	-0.00574317	0.00609384	0.345959	FALSE	27.2951
rs7198842	C	T	0.2575	0.0680167	0.0127915	1.05313e-07	0.00581594	0.00529297	0.271854	rs2288039	28.2741
rs7735184	T	G	0.3767	-0.0521976	0.0115244	5.91793e-06	-0.0073785	0.00488936	0.131275	FALSE	20.5147
rs8089390	T	C	0.2485	-0.0704149	0.0125797	2.1746e-08	-0.0106988	0.00536337	0.0460649	FALSE	31.332
rs9558055	G	A	0.1123	0.0694518	0.0152913	5.57481e-06	-0.000632923	0.00825716	0.938901	FALSE	20.629
COPD on PUD (discovery)
rs10059100	G	A	0.3757	0.055	0.0119	3.733e-06	-0.0162955	0.0114276	0.15	FALSE	21.3615
rs10151372	A	G	0.1272	0.081	0.0176	4.062e-06	0.0181277	0.0159833	0.26	FALSE	21.1809
rs10789942	G	A	0.5328	-0.058	0.0125	3.392e-06	-0.0032748	0.0112386	0.77	FALSE	21.5296
rs112369231	C	T	0.2684	0.0659	0.0125	1.441e-07	0.0150026	0.0128051	0.24	FALSE	27.794
rs114904431	T	C	0.0239	0.2119	0.0368	8.903e-09	0.0509356	0.0333651	0.13	FALSE	33.1563
rs11525583	A	G	0.0189	0.1401	0.0225	5.05e-10	-0.110457	0.0475743	0.02	FALSE	38.7714
rs115608881	T	G	0.0318	0.168	0.0365	4.254e-06	-0.0119188	0.0351204	0.73	FALSE	21.1852
rs117719360	C	T	0.0229	-0.1773	0.0398	8.505e-06	-0.00970505	0.033916	0.77	FALSE	19.845
rs12336219	T	C	0.6829	0.0589	0.0123	1.564e-06	0.0159274	0.0120079	0.18	FALSE	22.9309
rs1246642	T	C	0.7634	0.0751	0.0127	3.821e-09	-0.0174985	0.0135292	0.2	FALSE	34.9681
rs12588709	C	T	0.0616	0.0819	0.0179	4.825e-06	0.00959346	0.0256017	0.71	FALSE	20.9345
rs12665556	A	G	0.5	0.0544	0.0122	8.785e-06	-0.00916242	0.0110974	0.41	FALSE	19.8828
rs1286753	A	G	0.1004	-0.0853	0.0157	5.852e-08	-0.000503914	0.0179044	0.98	FALSE	29.5188
rs139314109	G	A	0.0497	0.0912	0.0196	3.188e-06	0.00972639	0.0258105	0.71	FALSE	21.651
rs142554065	T	C	0.0169	0.2764	0.0616	7.222e-06	-0.0846531	0.0517408	0.1	FALSE	20.1333
rs142964193	A	G	0.0169	0.282	0.0628	7.1e-06	0.0479299	0.050974	0.35	FALSE	20.1641
rs145979116	G	T	0.0129	-0.2391	0.0478	5.631e-07	-0.0440595	0.0387698	0.26	FALSE	25.0209
rs149434125	T	C	0.0388	0.161	0.0321	5.378e-07	0.0315574	0.0257217	0.22	FALSE	25.156
rs150425025	A	G	0.0268	0.1825	0.0395	3.883e-06	0.0513005	0.0412751	0.21	FALSE	21.3467
rs1512281	G	A	0.4334	-0.0774	0.0116	2.151e-11	-0.0178385	0.0114159	0.12	FALSE	44.5211
rs1563908	G	A	0.3429	-0.0582	0.0129	6.941e-06	-0.0186392	0.0115228	0.11	FALSE	20.3548
rs185799410	T	G	0.0348	0.1846	0.0416	9.193e-06	0.00766365	0.0356964	0.83	FALSE	19.6914
rs1885672	G	A	0.0984	-0.1301	0.0289	6.701e-06	-0.00892854	0.0216924	0.68	FALSE	20.2656
rs2101195	T	C	0.3539	0.0598	0.0121	7.306e-07	-0.0181079	0.0118937	0.13	FALSE	24.4248
rs2141160	T	G	0.2674	0.0565	0.0124	5.321e-06	0.00365645	0.0127858	0.77	FALSE	20.7613
rs2395191	C	T	0.6571	0.077	0.0126	8.876e-10	0.00603288	0.0119871	0.61	FALSE	37.3457
rs2786171	C	T	0.9056	0.1023	0.0231	9.751e-06	0.0243302	0.0210806	0.25	FALSE	19.6122
rs34946515	T	C	0.1839	-0.0681	0.0149	4.694e-06	-0.00473613	0.0146769	0.75	FALSE	20.8892
rs34977762	T	C	0.0119	0.2712	0.0598	5.652e-06	0.0916361	0.0468464	0.05	FALSE	20.5673
rs35535570	A	G	0.0547	0.115	0.0235	1.036e-06	0.0278037	0.0216657	0.2	FALSE	23.9475
rs429358	C	T	0.1551	-0.0737	0.016	4.341e-06	0.00653121	0.0153411	0.67	FALSE	21.2175
rs4488938	G	A	0.0348	0.1045	0.0183	1.119e-08	0.0537596	0.0273628	0.049	FALSE	32.6085
rs4494362	C	T	0.2008	0.0691	0.0154	7.774e-06	0.028024	0.014895	0.06	FALSE	20.1333
rs4594972	C	T	0.2942	-0.0668	0.0126	1.295e-07	0.000163114	0.0124423	0.99	FALSE	28.1068
rs4657055	C	T	0.4334	-0.0534	0.0117	5.195e-06	-0.000643603	0.0113756	0.95	FALSE	20.831
rs4764299	T	C	0.5547	0.0546	0.012	5.305e-06	0.0308106	0.0111962	0.0059	FALSE	20.7025
rs4846483	A	C	0.2793	-0.0596	0.0125	1.926e-06	-0.0228959	0.0126615	0.071	FALSE	22.7338
rs4972399	G	A	0.1958	0.0694	0.0156	8.967e-06	-0.00450784	0.0149036	0.76	FALSE	19.7911
rs594509	A	G	0.5964	0.0527	0.0117	6.23e-06	0.000430556	0.0112908	0.97	FALSE	20.2885
rs6115218	G	A	0.2714	0.0558	0.0123	5.248e-06	-0.00971041	0.0122824	0.43	FALSE	20.5806
rs61880662	G	A	0.1332	0.0816	0.0177	4.302e-06	0.0141948	0.016498	0.39	FALSE	21.2537
rs66464556	C	A	0.494	0.0517	0.0115	6.508e-06	0.0211116	0.0112554	0.061	FALSE	20.2109
rs7124355	G	A	0.6899	0.0576	0.0118	1.087e-06	-0.000867844	0.0119836	0.94	FALSE	23.8276
rs71519637	T	C	0.0915	0.1016	0.0217	2.795e-06	0.0195799	0.0181202	0.28	FALSE	21.9214
rs72849439	G	A	0.1412	-0.0645	0.0141	4.755e-06	0.0121815	0.0160992	0.45	FALSE	20.9258
rs73157884	G	A	0.1402	0.0726	0.0158	4.266e-06	0.0459387	0.0155623	0.0032	FALSE	21.1134
rs757746	A	G	0.2813	-0.056	0.0123	5.198e-06	0.00150707	0.0124093	0.9	FALSE	20.7284
rs76034781	A	G	0.0586	0.1121	0.0247	5.609e-06	0.0455457	0.0207732	0.028	FALSE	20.5976
rs767012	T	C	0.8241	-0.076	0.0167	5.553e-06	-0.0242139	0.0143728	0.092	FALSE	20.7107
rs76953427	C	A	0.0129	0.2826	0.0561	4.774e-07	0.0249295	0.0421122	0.55	FALSE	25.3757
rs77576572	T	C	0.0149	0.1744	0.039	7.62e-06	0.0728982	0.0408622	0.074	FALSE	19.9969
rs78882373	T	G	0.0268	0.1745	0.0386	6.13e-06	0.0358823	0.0327288	0.27	FALSE	20.437
rs9392863	A	G	0.2634	-0.0582	0.0132	9.971e-06	-0.0199991	0.0128722	0.12	FALSE	19.4401
COPD on PUD (validation)
rs10087048	C	A	0.827	0.0608099	0.0131133	3.53012e-06	0.0174838	0.0143516	0.22	FALSE	21.5043
rs10161671	A	C	0.1759	0.0704424	0.0137975	3.3002e-07	0.00316275	0.0148812	0.83	FALSE	26.0656
rs11064524	G	T	0.2117	0.0622397	0.0133317	3.03354e-06	0.0015909	0.0129407	0.9	FALSE	21.7954
rs11579440	C	T	0.1561	-0.0725542	0.0147465	8.64968e-07	0.0283688	0.0155402	0.068	FALSE	24.2073
rs11694327	C	T	0.2197	0.0599239	0.0124898	1.60409e-06	0.0178715	0.0135079	0.19	FALSE	23.0191
rs11749630	G	T	0.328	-0.0529341	0.0116726	5.76355e-06	0.0110857	0.0119075	0.35	FALSE	20.5653
rs12163569	G	A	0.3072	-0.0552693	0.0119923	4.05126e-06	-0.0119632	0.0121782	0.33	FALSE	21.2404
rs12934086	G	A	0.3757	-0.0502041	0.011235	7.87517e-06	0.0119993	0.011667	0.3	FALSE	19.9679
rs12972970	A	G	0.1352	-0.0757353	0.0151196	5.46903e-07	0.014477	0.0157588	0.36	FALSE	25.0909
rs13118876	A	G	0.0736	-0.0818712	0.0169041	1.27723e-06	0.000953312	0.0220318	0.97	FALSE	23.4573
rs13147758	G	A	0.4205	-0.0576518	0.0112254	2.80918e-07	-0.0209104	0.011392	0.066	FALSE	26.3768
rs13161084	G	T	0.1899	0.0647722	0.0135003	1.6038e-06	0.0132662	0.0140841	0.35	FALSE	23.0192
rs13162491	C	T	0.8986	0.10871	0.0235539	3.92374e-06	0.0160747	0.0192743	0.4	FALSE	21.3017
rs13270042	G	A	0.0944	0.0987483	0.0176668	2.2774e-08	0.0234564	0.0193939	0.23	FALSE	31.2423
rs13361953	C	T	0.3489	0.061275	0.0115288	1.06674e-07	-0.021836	0.0118229	0.065	FALSE	28.2487
rs1388233	A	G	0.5328	0.0505051	0.0113153	8.06529e-06	0.0013286	0.0111813	0.91	FALSE	19.9222
rs141669463	T	C	0.0179	-0.164495	0.0337829	1.12065e-06	-0.00302966	0.0475233	0.95	FALSE	23.7089
rs141715902	T	C	0.0219	0.173273	0.0352549	8.88485e-07	0.0279515	0.033	0.4	FALSE	24.1559
rs141819839	A	G	0.0119	-0.340009	0.0751349	6.03073e-06	0.0539723	0.0512663	0.29	FALSE	20.4785
rs146222556	C	T	0.0258	0.112207	0.0236739	2.14038e-06	0.000449599	0.0474475	0.99	FALSE	22.4647
rs147295333	T	C	0.0348	0.105809	0.0230395	4.38006e-06	-0.0294171	0.0353248	0.4	FALSE	21.0911
rs147451094	A	G	0.0139	0.146738	0.0317583	3.82904e-06	0.114486	0.0507145	0.024	FALSE	21.3487
rs1528844	T	C	0.7038	0.0654324	0.0145206	6.60055e-06	0.0119326	0.0122987	0.33	FALSE	20.3056
rs16960112	C	T	0.162	0.0692438	0.015101	4.53179e-06	-0.0110192	0.0156267	0.48	FALSE	21.0257
rs172057	T	C	0.9871	-0.276343	0.0599836	4.08555e-06	-0.0387282	0.0448186	0.39	FALSE	21.2242
rs17661390	A	G	0.2167	0.0560496	0.0124752	7.02716e-06	0.019991	0.0137879	0.15	FALSE	20.186
rs181322992	A	C	0.0239	0.206533	0.0430531	1.60924e-06	0.072512	0.0510021	0.16	FALSE	23.0128
rs2023754	T	C	0.0915	-0.0834748	0.0171601	1.1476e-06	-0.0194248	0.0237486	0.41	FALSE	23.6631
rs203192	T	C	0.0318	0.125378	0.0241612	2.11154e-07	-0.0151134	0.0412162	0.71	FALSE	26.9281
rs2161768	G	A	0.173	0.0782554	0.0144147	5.67127e-08	0.0451002	0.0136833	0.00098	FALSE	29.4725
rs2283312	T	G	0.4026	0.0537306	0.0120485	8.2141e-06	0.0186874	0.0112924	0.098	FALSE	19.8874
rs2361355	G	A	0.3946	-0.0522835	0.0115703	6.22042e-06	-0.00111366	0.0113594	0.92	FALSE	20.4193
rs2415089	A	C	0.4771	-0.0511804	0.0112884	5.79082e-06	-0.0115797	0.0113199	0.31	FALSE	20.5562
rs2548528	A	G	0.5219	0.0508154	0.0112113	5.82895e-06	-0.00424051	0.011133	0.7	FALSE	20.5437
rs2554393	C	T	0.169	-0.0825841	0.0155276	1.04614e-07	0.0230245	0.0161916	0.16	FALSE	28.2868
rs2855655	C	T	0.6342	0.054132	0.0118613	5.02481e-06	-0.0131661	0.0113014	0.24	FALSE	20.8278
rs28929474	T	C	0.0169	0.326619	0.0373101	2.05589e-18	-0.0356086	0.0404233	0.38	FALSE	76.6355
rs3025383	C	T	0.1809	-0.084464	0.0151227	2.33383e-08	-0.00886329	0.0145665	0.54	FALSE	31.195
rs34207405	C	A	0.0219	0.125569	0.0284272	9.99793e-06	0.0225163	0.0322311	0.48	FALSE	19.5118
rs34571882	A	G	0.1541	-0.0923915	0.020391	5.8707e-06	-0.0055996	0.0151393	0.71	FALSE	20.5299
rs3789688	C	T	0.5815	-0.0507316	0.0112413	6.39308e-06	-0.0145651	0.0113278	0.2	FALSE	20.3669
rs3811228	T	C	0.2972	-0.0526124	0.0115382	5.11882e-06	0.0167248	0.0118804	0.16	FALSE	20.7922
rs3905902	A	G	0.0835	-0.109165	0.0234097	3.11258e-06	0.0165546	0.022884	0.47	FALSE	21.7458
rs4148506	C	T	0.2913	-0.061641	0.0127948	1.45258e-06	-0.000685317	0.0124355	0.96	FALSE	23.2099
rs4282327	T	C	0.3211	-0.0536498	0.0120947	9.17255e-06	0.00226538	0.0118524	0.85	FALSE	19.6764
rs4747438	T	C	0.6451	-0.0518498	0.0116982	9.32374e-06	-0.0183418	0.0119393	0.12	FALSE	19.6452
rs4841508	A	C	0.4284	-0.0579517	0.0116603	6.69561e-07	-0.0156119	0.0112901	0.17	FALSE	24.7009
rs4933206	C	T	0.2823	-0.0610118	0.0116296	1.5521e-07	0.00931889	0.012435	0.45	FALSE	27.5231
rs56199886	A	G	0.0119	-0.129336	0.0288129	7.16176e-06	-0.0420348	0.050944	0.41	FALSE	20.1495
rs5758171	A	G	0.492	0.0575599	0.01137	4.13942e-07	-0.0107557	0.0111647	0.34	FALSE	25.6283
rs58749344	A	C	0.1282	0.101403	0.0207089	9.75192e-07	0.010314	0.0162228	0.52	FALSE	23.9766
rs6011779	T	C	0.8091	-0.0976764	0.0128636	3.11961e-14	-0.0104214	0.0141282	0.46	FALSE	57.6573
rs6093469	A	G	0.1093	-0.0717437	0.016168	9.10584e-06	0.00247701	0.0193964	0.9	FALSE	19.6904
rs61817485	A	G	0.2425	-0.0596557	0.0129276	3.93876e-06	0.0084787	0.0131275	0.52	FALSE	21.2945
rs6465762	A	G	0.2773	0.0559969	0.012266	4.98942e-06	-0.00152433	0.0123371	0.9	FALSE	20.8412
rs6492259	T	G	0.0656	-0.118769	0.0257171	3.86883e-06	0.0141163	0.0227639	0.54	FALSE	21.3286
rs66694560	A	G	0.2873	0.071808	0.0116345	6.74419e-10	-0.00811213	0.0122662	0.51	FALSE	38.0934
rs6933452	G	T	0.8141	0.0680518	0.0148478	4.57731e-06	-0.0245436	0.0140345	0.08	FALSE	21.0066
rs7134506	T	C	0.4672	0.054238	0.0112615	1.46288e-06	0.0158768	0.0112476	0.16	FALSE	23.1961
rs716292	T	C	0.2913	-0.0603999	0.0129501	3.1007e-06	0.00481617	0.0120849	0.69	FALSE	21.7534
rs717048	C	T	0.159	-0.0762674	0.0145981	1.74659e-07	-0.00794059	0.0141356	0.57	FALSE	27.2951
rs7198842	C	T	0.2575	0.0680167	0.0127915	1.05313e-07	0.00664969	0.0122364	0.59	FALSE	28.2741
rs73205703	A	C	0.1412	0.081426	0.01796	5.79455e-06	-0.00314908	0.0158342	0.84	FALSE	20.5548
rs73737554	T	C	0.1054	-0.0822023	0.0178765	4.25834e-06	0.0240749	0.0194307	0.22	FALSE	21.1448
rs75936991	G	A	0.0855	0.0943786	0.0204626	3.98355e-06	0.00153142	0.0197345	0.94	FALSE	21.2728
rs76653830	T	C	0.0706	0.0899876	0.0181292	6.91656e-07	0.0260676	0.023344	0.26	FALSE	24.6381
rs7671167	T	C	0.494	0.0629425	0.011195	1.88369e-08	0.00249583	0.0111171	0.82	FALSE	31.6111
rs7735184	T	G	0.3767	-0.0521976	0.0115244	5.91793e-06	0.00629976	0.0112833	0.58	FALSE	20.5147
rs79258057	C	T	0.0159	0.280314	0.0580296	1.36173e-06	-0.00151977	0.0491306	0.98	FALSE	23.3341
rs8089390	T	C	0.2485	-0.0704149	0.0125797	2.1746e-08	0.0128165	0.0124063	0.3	FALSE	31.332
rs9558055	G	A	0.1123	0.0694518	0.0152913	5.57481e-06	0.0185591	0.0188705	0.33	FALSE	20.629
COPD on IBS (discovery)
rs10059100	G	A	0.3757	0.055	0.0119	3.733e-06	0.0169	0.007	0.0153	FALSE	21.3615
rs10151372	A	G	0.1272	0.081	0.0176	4.062e-06	-0.0059	0.01	0.559	FALSE	21.1809
rs10789942	G	A	0.5328	-0.058	0.0125	3.392e-06	-0.0086	0.0068	0.21	FALSE	21.5296
rs11065774	A	G	0.0855	0.2027	0.029	2.871e-12	0.0309	0.0418	0.4604	FALSE	48.8553
rs112369231	C	T	0.2684	0.0659	0.0125	1.441e-07	0.0074	0.0091	0.4156	FALSE	27.794
rs112879081	A	G	0.2028	0.1058	0.02	1.18e-07	-0.0011	0.0104	0.9185	FALSE	27.9841
rs114904431	T	C	0.0239	0.2119	0.0368	8.903e-09	0.0226	0.0211	0.2846	FALSE	33.1563
rs11525583	A	G	0.0189	0.1401	0.0225	5.05e-10	-0.0658	0.0298	0.02715	FALSE	38.7714
rs115608881	T	G	0.0318	0.168	0.0365	4.254e-06	-0.0014	0.0229	0.9529	FALSE	21.1852
rs117719360	C	T	0.0229	-0.1773	0.0398	8.505e-06	-0.031	0.0203	0.1272	FALSE	19.845
rs12336219	T	C	0.6829	0.0589	0.0123	1.564e-06	0.0074	0.0073	0.3149	FALSE	22.9309
rs1246642	T	C	0.7634	0.0751	0.0127	3.821e-09	-0.0035	0.0083	0.6734	FALSE	34.9681
rs12588709	C	T	0.0616	0.0819	0.0179	4.825e-06	0.0283	0.016	0.07562	FALSE	20.9345
rs12665556	A	G	0.5	0.0544	0.0122	8.785e-06	-0.0049	0.0072	0.4951	FALSE	19.8828
rs1286753	A	G	0.1004	-0.0853	0.0157	5.852e-08	0.0063	0.0109	0.5622	FALSE	29.5188
rs13009732	T	C	0.2694	0.064	0.0131	9.594e-07	0.0076	0.0089	0.3937	FALSE	23.8681
rs139314109	G	A	0.0497	0.0912	0.0196	3.188e-06	0.0033	0.0167	0.8439	FALSE	21.651
rs142554065	T	C	0.0169	0.2764	0.0616	7.222e-06	0.0072	0.0316	0.8193	FALSE	20.1333
rs142964193	A	G	0.0169	0.282	0.0628	7.1e-06	0.0376	0.0335	0.2606	FALSE	20.1641
rs145979116	G	T	0.0129	-0.2391	0.0478	5.631e-07	0.0106	0.0263	0.6871	FALSE	25.0209
rs149434125	T	C	0.0388	0.161	0.0321	5.378e-07	0.0123	0.0182	0.4992	FALSE	25.156
rs150425025	A	G	0.0268	0.1825	0.0395	3.883e-06	0.0132	0.0271	0.6255	FALSE	21.3467
rs1512281	G	A	0.4334	-0.0774	0.0116	2.151e-11	-0.008	0.0069	0.2463	FALSE	44.5211
rs1563908	G	A	0.3429	-0.0582	0.0129	6.941e-06	-0.0002	0.0072	0.9791	FALSE	20.3548
rs184514618	A	C	0.8509	-0.1054	0.0228	3.67e-06	-0.0035	0.0121	0.7739	FALSE	21.3703
rs185734575	A	G	0.0249	0.2101	0.0413	3.661e-07	-0.0069	0.0236	0.7701	FALSE	25.8793
rs185799410	T	G	0.0348	0.1846	0.0416	9.193e-06	0.0257	0.0243	0.29	FALSE	19.6914
rs1885672	G	A	0.0984	-0.1301	0.0289	6.701e-06	-0.0015	0.015	0.9199	FALSE	20.2656
rs2101195	T	C	0.3539	0.0598	0.0121	7.306e-07	0.0034	0.0072	0.636	FALSE	24.4248
rs2141160	T	G	0.2674	0.0565	0.0124	5.321e-06	0.0052	0.0078	0.5049	FALSE	20.7613
rs2395191	C	T	0.6571	0.077	0.0126	8.876e-10	0.0096	0.0087	0.2659	FALSE	37.3457
rs2786171	C	T	0.9056	0.1023	0.0231	9.751e-06	0.007	0.0136	0.6093	FALSE	19.6122
rs34946515	T	C	0.1839	-0.0681	0.0149	4.694e-06	-0.0049	0.0102	0.63	FALSE	20.8892
rs34977762	T	C	0.0119	0.2712	0.0598	5.652e-06	0.0205	0.0321	0.5221	FALSE	20.5673
rs35535570	A	G	0.0547	0.115	0.0235	1.036e-06	-0.002	0.0137	0.8847	FALSE	23.9475
rs3822479	T	C	0.3489	0.2151	0.0296	3.74e-13	-0.0085	0.0081	0.2972	FALSE	52.8077
rs429358	C	T	0.1551	-0.0737	0.016	4.341e-06	-0.0067	0.0095	0.4831	FALSE	21.2175
rs4488938	G	A	0.0348	0.1045	0.0183	1.119e-08	0.009	0.0171	0.6008	FALSE	32.6085
rs4494362	C	T	0.2008	0.0691	0.0154	7.774e-06	0.0059	0.0092	0.52	FALSE	20.1333
rs4594972	C	T	0.2942	-0.0668	0.0126	1.295e-07	0.0077	0.0076	0.3096	FALSE	28.1068
rs4657055	C	T	0.4334	-0.0534	0.0117	5.195e-06	0.0021	0.0071	0.7608	FALSE	20.831
rs4764299	T	C	0.5547	0.0546	0.012	5.305e-06	0.0032	0.0069	0.644	FALSE	20.7025
rs4846483	A	C	0.2793	-0.0596	0.0125	1.926e-06	-0.0043	0.0077	0.5784	FALSE	22.7338
rs4972399	G	A	0.1958	0.0694	0.0156	8.967e-06	-0.0121	0.0092	0.1873	FALSE	19.7911
rs594509	A	G	0.5964	0.0527	0.0117	6.23e-06	0.0015	0.0069	0.8319	FALSE	20.2885
rs6115218	G	A	0.2714	0.0558	0.0123	5.248e-06	0.0022	0.0075	0.7697	FALSE	20.5806
rs61880662	G	A	0.1332	0.0816	0.0177	4.302e-06	0.0102	0.0106	0.3363	FALSE	21.2537
rs66464556	C	A	0.494	0.0517	0.0115	6.508e-06	0.0059	0.0068	0.3902	FALSE	20.2109
rs7124355	G	A	0.6899	0.0576	0.0118	1.087e-06	0.0111	0.0073	0.1278	FALSE	23.8276
rs71519637	T	C	0.0915	0.1016	0.0217	2.795e-06	0.0021	0.0113	0.8487	FALSE	21.9214
rs72849439	G	A	0.1412	-0.0645	0.0141	4.755e-06	0.0058	0.0103	0.5737	FALSE	20.9258
rs73157884	G	A	0.1402	0.0726	0.0158	4.266e-06	0.0048	0.0101	0.6325	FALSE	21.1134
rs757746	A	G	0.2813	-0.056	0.0123	5.198e-06	-0.0023	0.0075	0.7574	FALSE	20.7284
rs76034781	A	G	0.0586	0.1121	0.0247	5.609e-06	0.0197	0.0129	0.1279	FALSE	20.5976
rs76235702	A	G	0.0209	0.2014	0.0379	1.109e-07	0.0045	0.0201	0.8227	FALSE	28.2384
rs767012	T	C	0.8241	-0.076	0.0167	5.553e-06	-0.0429	0.0089	1.269e-06	FALSE	20.7107
rs76953427	C	A	0.0129	0.2826	0.0561	4.774e-07	-0.0095	0.0291	0.7445	FALSE	25.3757
rs77576572	T	C	0.0149	0.1744	0.039	7.62e-06	-0.0036	0.0259	0.8907	FALSE	19.9969
rs78882373	T	G	0.0268	0.1745	0.0386	6.13e-06	-0.0113	0.0224	0.6152	FALSE	20.437
rs9392863	A	G	0.2634	-0.0582	0.0132	9.971e-06	-0.0025	0.008	0.76	FALSE	19.4401
COPD on IBS (validation)
rs10087048	C	A	0.827	0.0608099	0.0131133	3.53012e-06	0.0146	0.0086	0.09192	FALSE	21.5043
rs10161671	A	C	0.1759	0.0704424	0.0137975	3.3002e-07	-0.0068	0.0098	0.4878	FALSE	26.0656
rs11064524	G	T	0.2117	0.0622397	0.0133317	3.03354e-06	0.0014	0.008	0.8645	FALSE	21.7954
rs11579440	C	T	0.1561	-0.0725542	0.0147465	8.64968e-07	-0.0038	0.0101	0.7085	FALSE	24.2073
rs11694327	C	T	0.2197	0.0599239	0.0124898	1.60409e-06	-0.0005	0.0084	0.9505	FALSE	23.0191
rs11749630	G	T	0.328	-0.0529341	0.0116726	5.76355e-06	-0.0041	0.0073	0.5777	FALSE	20.5653
rs12163569	G	A	0.3072	-0.0552693	0.0119923	4.05126e-06	0.009	0.0074	0.2264	FALSE	21.2404
rs12449174	A	G	0.0268	0.148587	0.0267878	2.90944e-08	0.0484	0.0303	0.11	FALSE	30.7672
rs1275931	C	T	0.5835	0.0522771	0.0113836	4.38319e-06	-0.005	0.007	0.4727	FALSE	21.0894
rs12934086	G	A	0.3757	-0.0502041	0.011235	7.87517e-06	-0.0166	0.0078	0.03355	FALSE	19.9679
rs12972970	A	G	0.1352	-0.0757353	0.0151196	5.46903e-07	0.0004	0.0097	0.9685	FALSE	25.0909
rs13118876	A	G	0.0736	-0.0818712	0.0169041	1.27723e-06	-0.0262	0.0145	0.07083	FALSE	23.4573
rs13147758	G	A	0.4205	-0.0576518	0.0112254	2.80918e-07	-0.0103	0.0069	0.1363	FALSE	26.3768
rs13161084	G	T	0.1899	0.0647722	0.0135003	1.6038e-06	0.0016	0.0087	0.8566	FALSE	23.0192
rs13162491	C	T	0.8986	0.10871	0.0235539	3.92374e-06	-0.0084	0.0124	0.5019	FALSE	21.3017
rs13270042	G	A	0.0944	0.0987483	0.0176668	2.2774e-08	0.0041	0.012	0.7295	FALSE	31.2423
rs13361953	C	T	0.3489	0.061275	0.0115288	1.06674e-07	0.0073	0.0072	0.3133	FALSE	28.2487
rs1388233	A	G	0.5328	0.0505051	0.0113153	8.06529e-06	-0.0046	0.0068	0.501	FALSE	19.9222
rs141669463	T	C	0.0179	-0.164495	0.0337829	1.12065e-06	0.009	0.0304	0.7679	FALSE	23.7089
rs141715902	T	C	0.0219	0.173273	0.0352549	8.88485e-07	0.0036	0.0221	0.8712	FALSE	24.1559
rs141819839	A	G	0.0119	-0.340009	0.0751349	6.03073e-06	0.0425	0.0335	0.205	FALSE	20.4785
rs146222556	C	T	0.0258	0.112207	0.0236739	2.14038e-06	0.0668	0.0293	0.02251	FALSE	22.4647
rs147295333	T	C	0.0348	0.105809	0.0230395	4.38006e-06	0.0352	0.0213	0.099	FALSE	21.0911
rs147451094	A	G	0.0139	0.146738	0.0317583	3.82904e-06	-0.0092	0.0354	0.7939	FALSE	21.3487
rs1528844	T	C	0.7038	0.0654324	0.0145206	6.60055e-06	0.0182	0.0075	0.01539	FALSE	20.3056
rs16960112	C	T	0.162	0.0692438	0.015101	4.53179e-06	-0.0157	0.0098	0.1088	FALSE	21.0257
rs172057	T	C	0.9871	-0.276343	0.0599836	4.08555e-06	-0.0254	0.0314	0.4182	FALSE	21.2242
rs17661390	A	G	0.2167	0.0560496	0.0124752	7.02716e-06	0.0267	0.0085	0.00164	FALSE	20.186
rs181322992	A	C	0.0239	0.206533	0.0430531	1.60924e-06	0.0265	0.0355	0.4552	FALSE	23.0128
rs2023754	T	C	0.0915	-0.0834748	0.0171601	1.1476e-06	0.0102	0.0148	0.4883	FALSE	23.6631
rs203192	T	C	0.0318	0.125378	0.0241612	2.11154e-07	-0.04	0.0252	0.1121	FALSE	26.9281
rs2161768	G	A	0.173	0.0782554	0.0144147	5.67127e-08	-0.0002	0.0086	0.978	FALSE	29.4725
rs2283312	T	G	0.4026	0.0537306	0.0120485	8.2141e-06	0.0016	0.007	0.8214	FALSE	19.8874
rs2361355	G	A	0.3946	-0.0522835	0.0115703	6.22042e-06	0.0044	0.0069	0.5275	FALSE	20.4193
rs2415089	A	C	0.4771	-0.0511804	0.0112884	5.79082e-06	-0.0176	0.0069	0.01078	FALSE	20.5562
rs2548528	A	G	0.5219	0.0508154	0.0112113	5.82895e-06	0.0022	0.0068	0.7468	FALSE	20.5437
rs2554393	C	T	0.169	-0.0825841	0.0155276	1.04614e-07	-0.0059	0.0097	0.5416	FALSE	28.2868
rs2855655	C	T	0.6342	0.054132	0.0118613	5.02481e-06	0.0183	0.0069	0.008268	FALSE	20.8278
rs28929474	T	C	0.0169	0.326619	0.0373101	2.05589e-18	0.0732	0.025	0.003356	FALSE	76.6355
rs3025383	C	T	0.1809	-0.084464	0.0151227	2.33383e-08	-0.0045	0.0093	0.6275	FALSE	31.195
rs34207405	C	A	0.0219	0.125569	0.0284272	9.99793e-06	0.0531	0.0214	0.01306	FALSE	19.5118
rs34212119	A	G	0.1968	0.0617968	0.0132522	3.11423e-06	0.0009	0.0097	0.926	FALSE	21.7448
rs34571882	A	G	0.1541	-0.0923915	0.020391	5.8707e-06	-0.0079	0.0103	0.4428	FALSE	20.5299
rs3789688	C	T	0.5815	-0.0507316	0.0112413	6.39308e-06	0.0048	0.0069	0.4852	FALSE	20.3669
rs3811228	T	C	0.2972	-0.0526124	0.0115382	5.11882e-06	-0.0036	0.0073	0.6229	FALSE	20.7922
rs3905902	A	G	0.0835	-0.109165	0.0234097	3.11258e-06	0.0066	0.0147	0.6512	FALSE	21.7458
rs4148506	C	T	0.2913	-0.061641	0.0127948	1.45258e-06	-0.0006	0.0076	0.9353	FALSE	23.2099
rs4282327	T	C	0.3211	-0.0536498	0.0120947	9.17255e-06	-0.0014	0.0074	0.8479	FALSE	19.6764
rs4747438	T	C	0.6451	-0.0518498	0.0116982	9.32374e-06	0.0026	0.0074	0.7272	FALSE	19.6452
rs4841508	A	C	0.4284	-0.0579517	0.0116603	6.69561e-07	0.0206	0.0069	0.00286	FALSE	24.7009
rs4933206	C	T	0.2823	-0.0610118	0.0116296	1.5521e-07	-0.0034	0.0077	0.6548	FALSE	27.5231
rs56199886	A	G	0.0119	-0.129336	0.0288129	7.16176e-06	-0.0273	0.0338	0.4192	FALSE	20.1495
rs5758171	A	G	0.492	0.0575599	0.01137	4.13942e-07	-0.0181	0.0068	0.008142	FALSE	25.6283
rs58749344	A	C	0.1282	0.101403	0.0207089	9.75192e-07	0.0107	0.0099	0.2808	FALSE	23.9766
rs6011779	T	C	0.8091	-0.0976764	0.0128636	3.11961e-14	-0.0103	0.0095	0.2789	FALSE	57.6573
rs6093469	A	G	0.1093	-0.0717437	0.016168	9.10584e-06	-0.0159	0.0119	0.1807	FALSE	19.6904
rs61816870	C	A	0.0209	0.224596	0.0505353	8.81617e-06	-0.0126	0.0289	0.663	FALSE	19.7521
rs61817485	A	G	0.2425	-0.0596557	0.0129276	3.93876e-06	0.0202	0.008	0.01186	FALSE	21.2945
rs6465762	A	G	0.2773	0.0559969	0.012266	4.98942e-06	0.0098	0.0075	0.1931	FALSE	20.8412
rs6492259	T	G	0.0656	-0.118769	0.0257171	3.86883e-06	-0.0145	0.0155	0.3508	FALSE	21.3286
rs66694560	A	G	0.2873	0.071808	0.0116345	6.74419e-10	0.013	0.0075	0.08275	FALSE	38.0934
rs67378754	G	T	0.2445	-0.0704812	0.0141189	5.97613e-07	-0.0067	0.0091	0.4648	FALSE	24.9198
rs6933452	G	T	0.8141	0.0680518	0.0148478	4.57731e-06	-0.0072	0.0087	0.4059	FALSE	21.0066
rs7134506	T	C	0.4672	0.054238	0.0112615	1.46288e-06	0.0135	0.0069	0.05152	FALSE	23.1961
rs716292	T	C	0.2913	-0.0603999	0.0129501	3.1007e-06	0.0161	0.0074	0.02954	FALSE	21.7534
rs717048	C	T	0.159	-0.0762674	0.0145981	1.74659e-07	-0.0171	0.0086	0.04614	FALSE	27.2951
rs7198842	C	T	0.2575	0.0680167	0.0127915	1.05313e-07	0.0024	0.0075	0.7477	FALSE	28.2741
rs73205703	A	C	0.1412	0.081426	0.01796	5.79455e-06	-0.0051	0.0097	0.602	FALSE	20.5548
rs73737554	T	C	0.1054	-0.0822023	0.0178765	4.25834e-06	0.0219	0.0129	0.08985	FALSE	21.1448
rs75936991	G	A	0.0855	0.0943786	0.0204626	3.98355e-06	0.0391	0.0124	0.001598	FALSE	21.2728
rs76653830	T	C	0.0706	0.0899876	0.0181292	6.91656e-07	0.0028	0.016	0.8624	FALSE	24.6381
rs7671167	T	C	0.494	0.0629425	0.011195	1.88369e-08	0.0146	0.0068	0.03203	FALSE	31.6111
rs7735184	T	G	0.3767	-0.0521976	0.0115244	5.91793e-06	0.0093	0.0069	0.1779	FALSE	20.5147
rs79258057	C	T	0.0159	0.280314	0.0580296	1.36173e-06	0.0638	0.0342	0.06254	FALSE	23.3341
rs8089390	T	C	0.2485	-0.0704149	0.0125797	2.1746e-08	-0.0129	0.0076	0.09072	FALSE	31.332
rs9558055	G	A	0.1123	0.0694518	0.0152913	5.57481e-06	-0.0119	0.0126	0.345	FALSE	20.629
COPD on CD (discovery)
rs10059100	G	A	0.3757	0.055	0.0119	3.733e-06	-0.028	0.0166	0.09158	FALSE	21.3615
rs10151372	A	G	0.1272	0.081	0.0176	4.062e-06	0.0625	0.0238	0.008531	FALSE	21.1809
rs10789942	G	A	0.5328	-0.058	0.0125	3.392e-06	-0.0078	0.016	0.6276	FALSE	21.5296
rs112879081	A	G	0.2028	0.1058	0.02	1.18e-07	-0.0008	0.0211	0.9702	FALSE	27.9841
rs114904431	T	C	0.0239	0.2119	0.0368	8.903e-09	0.0211	0.0506	0.6761	FALSE	33.1563
rs11525583	A	G	0.0189	0.1401	0.0225	5.05e-10	-0.0398	0.0694	0.5659	FALSE	38.7714
rs115608881	T	G	0.0318	0.168	0.0365	4.254e-06	0.0454	0.0558	0.4156	FALSE	21.1852
rs117719360	C	T	0.0229	-0.1773	0.0398	8.505e-06	-0.0501	0.0489	0.3048	FALSE	19.845
rs12336219	T	C	0.6829	0.0589	0.0123	1.564e-06	-0.0014	0.0171	0.9342	FALSE	22.9309
rs1246642	T	C	0.7634	0.0751	0.0127	3.821e-09	0.0054	0.0193	0.7801	FALSE	34.9681
rs12588709	C	T	0.0616	0.0819	0.0179	4.825e-06	-0.023	0.036	0.5228	FALSE	20.9345
rs12665556	A	G	0.5	0.0544	0.0122	8.785e-06	0.0268	0.0165	0.105	FALSE	19.8828
rs1286753	A	G	0.1004	-0.0853	0.0157	5.852e-08	0.0255	0.0257	0.32	FALSE	29.5188
rs13009732	T	C	0.2694	0.064	0.0131	9.594e-07	0.0232	0.0199	0.2442	FALSE	23.8681
rs139314109	G	A	0.0497	0.0912	0.0196	3.188e-06	0.0216	0.0401	0.5903	FALSE	21.651
rs142554065	T	C	0.0169	0.2764	0.0616	7.222e-06	-0.0181	0.0661	0.7839	FALSE	20.1333
rs142964193	A	G	0.0169	0.282	0.0628	7.1e-06	-0.0141	0.0729	0.847	FALSE	20.1641
rs145979116	G	T	0.0129	-0.2391	0.0478	5.631e-07	0.0217	0.0607	0.7204	FALSE	25.0209
rs146769502	A	G	0.0169	0.3347	0.0757	9.806e-06	0.2251	0.1037	0.02995	FALSE	19.5488
rs149434125	T	C	0.0388	0.161	0.0321	5.378e-07	-0.057	0.0379	0.1327	FALSE	25.156
rs150425025	A	G	0.0268	0.1825	0.0395	3.883e-06	-0.0191	0.0551	0.729	FALSE	21.3467
rs1512281	G	A	0.4334	-0.0774	0.0116	2.151e-11	0.0311	0.0163	0.05693	FALSE	44.5211
rs185734575	A	G	0.0249	0.2101	0.0413	3.661e-07	-0.0633	0.0437	0.1476	FALSE	25.8793
rs185799410	T	G	0.0348	0.1846	0.0416	9.193e-06	0.0174	0.0554	0.7526	FALSE	19.6914
rs1885672	G	A	0.0984	-0.1301	0.0289	6.701e-06	-0.0081	0.0313	0.7966	FALSE	20.2656
rs2101195	T	C	0.3539	0.0598	0.0121	7.306e-07	-0.0206	0.017	0.2238	FALSE	24.4248
rs2141160	T	G	0.2674	0.0565	0.0124	5.321e-06	-0.0246	0.0181	0.1747	FALSE	20.7613
rs2395191	C	T	0.6571	0.077	0.0126	8.876e-10	-0.0099	0.0187	0.5961	FALSE	37.3457
rs2786171	C	T	0.9056	0.1023	0.0231	9.751e-06	0.0172	0.0317	0.5887	FALSE	19.6122
rs34977762	T	C	0.0119	0.2712	0.0598	5.652e-06	-0.0063	0.0774	0.9346	FALSE	20.5673
rs35535570	A	G	0.0547	0.115	0.0235	1.036e-06	0.1298	0.0342	0.00015	FALSE	23.9475
rs3822479	T	C	0.3489	0.2151	0.0296	3.74e-13	-0.0053	0.0184	0.7748	FALSE	52.8077
rs429358	C	T	0.1551	-0.0737	0.016	4.341e-06	-0.0046	0.0238	0.8472	FALSE	21.2175
rs4488938	G	A	0.0348	0.1045	0.0183	1.119e-08	-0.0409	0.0393	0.2983	FALSE	32.6085
rs4494362	C	T	0.2008	0.0691	0.0154	7.774e-06	-0.0243	0.0215	0.2567	FALSE	20.1333
rs4594972	C	T	0.2942	-0.0668	0.0126	1.295e-07	0.0105	0.0182	0.5651	FALSE	28.1068
rs4657055	C	T	0.4334	-0.0534	0.0117	5.195e-06	0.0155	0.0177	0.3803	FALSE	20.831
rs4764299	T	C	0.5547	0.0546	0.012	5.305e-06	-0.0145	0.0162	0.3726	FALSE	20.7025
rs4846483	A	C	0.2793	-0.0596	0.0125	1.926e-06	-0.0074	0.018	0.6823	FALSE	22.7338
rs4972399	G	A	0.1958	0.0694	0.0156	8.967e-06	-0.0213	0.0205	0.2983	FALSE	19.7911
rs594509	A	G	0.5964	0.0527	0.0117	6.23e-06	0.0188	0.0162	0.2473	FALSE	20.2885
rs6115218	G	A	0.2714	0.0558	0.0123	5.248e-06	-0.0209	0.0178	0.2392	FALSE	20.5806
rs61880662	G	A	0.1332	0.0816	0.0177	4.302e-06	-0.0209	0.0256	0.4129	FALSE	21.2537
rs66464556	C	A	0.494	0.0517	0.0115	6.508e-06	-0.0151	0.0163	0.3529	FALSE	20.2109
rs7124355	G	A	0.6899	0.0576	0.0118	1.087e-06	-0.0426	0.0173	0.0136	FALSE	23.8276
rs71519637	T	C	0.0915	0.1016	0.0217	2.795e-06	-0.0265	0.0275	0.3356	FALSE	21.9214
rs73157884	G	A	0.1402	0.0726	0.0158	4.266e-06	0.0015	0.0224	0.9466	FALSE	21.1134
rs757746	A	G	0.2813	-0.056	0.0123	5.198e-06	0.0294	0.0178	0.09951	FALSE	20.7284
rs76034781	A	G	0.0586	0.1121	0.0247	5.609e-06	-0.0401	0.0305	0.1893	FALSE	20.5976
rs76235702	A	G	0.0209	0.2014	0.0379	1.109e-07	-0.0092	0.0486	0.8498	FALSE	28.2384
rs767012	T	C	0.8241	-0.076	0.0167	5.553e-06	-0.0474	0.0209	0.0236	FALSE	20.7107
rs76953427	C	A	0.0129	0.2826	0.0561	4.774e-07	0.0538	0.0672	0.423	FALSE	25.3757
rs77576572	T	C	0.0149	0.1744	0.039	7.62e-06	-0.0581	0.0618	0.3473	FALSE	19.9969
rs78882373	T	G	0.0268	0.1745	0.0386	6.13e-06	-0.0895	0.0562	0.1116	FALSE	20.437
rs9392863	A	G	0.2634	-0.0582	0.0132	9.971e-06	0.001	0.0183	0.9556	FALSE	19.4401
COPD on UC (discovery)
rs10059100	G	A	0.3757	0.055	0.0119	3.733e-06	-0.0119	0.0163	0.465	FALSE	21.3615
rs10151372	A	G	0.1272	0.081	0.0176	4.062e-06	-0.0081	0.023	0.7261	FALSE	21.1809
rs10789942	G	A	0.5328	-0.058	0.0125	3.392e-06	-0.0087	0.0158	0.5849	FALSE	21.5296
rs112879081	A	G	0.2028	0.1058	0.02	1.18e-07	-0.0221	0.0212	0.2961	FALSE	27.9841
rs114904431	T	C	0.0239	0.2119	0.0368	8.903e-09	0.0736	0.0497	0.1388	FALSE	33.1563
rs11525583	A	G	0.0189	0.1401	0.0225	5.05e-10	-0.0393	0.0689	0.568	FALSE	38.7714
rs115608881	T	G	0.0318	0.168	0.0365	4.254e-06	-0.024	0.0529	0.6494	FALSE	21.1852
rs117719360	C	T	0.0229	-0.1773	0.0398	8.505e-06	-0.0416	0.0484	0.3894	FALSE	19.845
rs12336219	T	C	0.6829	0.0589	0.0123	1.564e-06	0.0256	0.0169	0.13	FALSE	22.9309
rs1246642	T	C	0.7634	0.0751	0.0127	3.821e-09	-0.0581	0.0193	0.002602	FALSE	34.9681
rs12588709	C	T	0.0616	0.0819	0.0179	4.825e-06	-0.0266	0.0349	0.4461	FALSE	20.9345
rs12665556	A	G	0.5	0.0544	0.0122	8.785e-06	0.0216	0.0164	0.1871	FALSE	19.8828
rs1286753	A	G	0.1004	-0.0853	0.0157	5.852e-08	0.0025	0.0254	0.9229	FALSE	29.5188
rs13009732	T	C	0.2694	0.064	0.0131	9.594e-07	0.0215	0.0199	0.2786	FALSE	23.8681
rs139314109	G	A	0.0497	0.0912	0.0196	3.188e-06	0.0294	0.0393	0.4533	FALSE	21.651
rs142554065	T	C	0.0169	0.2764	0.0616	7.222e-06	0.1613	0.0679	0.01746	FALSE	20.1333
rs142964193	A	G	0.0169	0.282	0.0628	7.1e-06	-0.0193	0.0721	0.7886	FALSE	20.1641
rs145979116	G	T	0.0129	-0.2391	0.0478	5.631e-07	0.0029	0.0598	0.9612	FALSE	25.0209
rs146769502	A	G	0.0169	0.3347	0.0757	9.806e-06	-0.0292	0.1007	0.772	FALSE	19.5488
rs149434125	T	C	0.0388	0.161	0.0321	5.378e-07	0.0287	0.0378	0.4473	FALSE	25.156
rs150425025	A	G	0.0268	0.1825	0.0395	3.883e-06	0.0418	0.057	0.4636	FALSE	21.3467
rs1512281	G	A	0.4334	-0.0774	0.0116	2.151e-11	0.0062	0.0162	0.7012	FALSE	44.5211
rs185734575	A	G	0.0249	0.2101	0.0413	3.661e-07	-0.0144	0.043	0.7374	FALSE	25.8793
rs185799410	T	G	0.0348	0.1846	0.0416	9.193e-06	-0.0843	0.0556	0.1296	FALSE	19.6914
rs1885672	G	A	0.0984	-0.1301	0.0289	6.701e-06	0.0169	0.0308	0.584	FALSE	20.2656
rs2101195	T	C	0.3539	0.0598	0.0121	7.306e-07	-0.0204	0.0167	0.2212	FALSE	24.4248
rs2141160	T	G	0.2674	0.0565	0.0124	5.321e-06	-0.0258	0.0178	0.148	FALSE	20.7613
rs2395191	C	T	0.6571	0.077	0.0126	8.876e-10	0.1835	0.0183	1.078e-23	FALSE	37.3457
rs2786171	C	T	0.9056	0.1023	0.0231	9.751e-06	-0.0601	0.0313	0.05438	FALSE	19.6122
rs34977762	T	C	0.0119	0.2712	0.0598	5.652e-06	-0.0509	0.0811	0.5299	FALSE	20.5673
rs35535570	A	G	0.0547	0.115	0.0235	1.036e-06	0.0323	0.0333	0.3318	FALSE	23.9475
rs3822479	T	C	0.3489	0.2151	0.0296	3.74e-13	0.0105	0.0181	0.5633	FALSE	52.8077
rs429358	C	T	0.1551	-0.0737	0.016	4.341e-06	0.0068	0.0239	0.7768	FALSE	21.2175
rs4488938	G	A	0.0348	0.1045	0.0183	1.119e-08	-0.0162	0.0392	0.6798	FALSE	32.6085
rs4494362	C	T	0.2008	0.0691	0.0154	7.774e-06	0.0139	0.0216	0.519	FALSE	20.1333
rs4594972	C	T	0.2942	-0.0668	0.0126	1.295e-07	-0.0106	0.0177	0.5501	FALSE	28.1068
rs4657055	C	T	0.4334	-0.0534	0.0117	5.195e-06	0.0951	0.0176	6.821e-08	FALSE	20.831
rs4764299	T	C	0.5547	0.0546	0.012	5.305e-06	-0.032	0.016	0.04541	FALSE	20.7025
rs4846483	A	C	0.2793	-0.0596	0.0125	1.926e-06	-0.0198	0.0178	0.2656	FALSE	22.7338
rs4972399	G	A	0.1958	0.0694	0.0156	8.967e-06	0.007	0.0205	0.7315	FALSE	19.7911
rs594509	A	G	0.5964	0.0527	0.0117	6.23e-06	0.0182	0.016	0.2562	FALSE	20.2885
rs6115218	G	A	0.2714	0.0558	0.0123	5.248e-06	0.0134	0.0175	0.4432	FALSE	20.5806
rs61880662	G	A	0.1332	0.0816	0.0177	4.302e-06	0.0188	0.0253	0.4574	FALSE	21.2537
rs66464556	C	A	0.494	0.0517	0.0115	6.508e-06	0.0084	0.016	0.5981	FALSE	20.2109
rs7124355	G	A	0.6899	0.0576	0.0118	1.087e-06	-0.0069	0.017	0.6873	FALSE	23.8276
rs71519637	T	C	0.0915	0.1016	0.0217	2.795e-06	0.0047	0.0269	0.8601	FALSE	21.9214
rs73157884	G	A	0.1402	0.0726	0.0158	4.266e-06	0.0055	0.0222	0.805	FALSE	21.1134
rs757746	A	G	0.2813	-0.056	0.0123	5.198e-06	0.0462	0.0174	0.008159	FALSE	20.7284
rs76034781	A	G	0.0586	0.1121	0.0247	5.609e-06	0.0111	0.0303	0.7142	FALSE	20.5976
rs76235702	A	G	0.0209	0.2014	0.0379	1.109e-07	-0.0443	0.0478	0.3536	FALSE	28.2384
rs767012	T	C	0.8241	-0.076	0.0167	5.553e-06	-0.0626	0.0206	0.002389	FALSE	20.7107
rs76953427	C	A	0.0129	0.2826	0.0561	4.774e-07	0.0262	0.0643	0.6841	FALSE	25.3757
rs77576572	T	C	0.0149	0.1744	0.039	7.62e-06	-0.0099	0.0602	0.8696	FALSE	19.9969
rs78882373	T	G	0.0268	0.1745	0.0386	6.13e-06	0.0123	0.0553	0.8244	FALSE	20.437
rs9392863	A	G	0.2634	-0.0582	0.0132	9.971e-06	0.0249	0.018	0.1678	FALSE	19.4401
COPD on FD (discovery)
rs10059100	G	A	0.3757	0.055	0.0119	3.733e-06	-0.00563062	0.0155609	0.717469	FALSE	21.3615
rs10151372	A	G	0.1272	0.081	0.0176	4.062e-06	-0.0679387	0.0307309	0.0270527	FALSE	21.1809
rs10789942	G	A	0.5328	-0.058	0.0125	3.392e-06	-0.0132733	0.0153611	0.38754	FALSE	21.5296
rs11065774	A	G	0.0855	0.2027	0.029	2.871e-12	0.506625	0.351196	0.149142	FALSE	48.8553
rs112369231	C	T	0.2684	0.0659	0.0125	1.441e-07	-0.0137181	0.0167577	0.413007	FALSE	27.794
rs114904431	T	C	0.0239	0.2119	0.0368	8.903e-09	-0.0455315	0.0378826	0.229399	FALSE	33.1563
rs11525583	A	G	0.0189	0.1401	0.0225	5.05e-10	-0.0723403	0.0816253	0.375484	FALSE	38.7714
rs115608881	T	G	0.0318	0.168	0.0365	4.254e-06	0.0636982	0.0355012	0.072773	FALSE	21.1852
rs117719360	C	T	0.0229	-0.1773	0.0398	8.505e-06	0.0358476	0.0510676	0.482702	FALSE	19.845
rs12336219	T	C	0.6829	0.0589	0.0123	1.564e-06	-0.0351302	0.0176227	0.0462115	FALSE	22.9309
rs1246642	T	C	0.7634	0.0751	0.0127	3.821e-09	0.0156801	0.0164368	0.340103	FALSE	34.9681
rs12588709	C	T	0.0616	0.0819	0.0179	4.825e-06	0.0117499	0.0245385	0.632057	FALSE	20.9345
rs12665556	A	G	0.5	0.0544	0.0122	8.785e-06	-0.00941312	0.0153338	0.539296	FALSE	19.8828
rs1286753	A	G	0.1004	-0.0853	0.0157	5.852e-08	-0.00194261	0.0237314	0.93476	FALSE	29.5188
rs13009732	T	C	0.2694	0.064	0.0131	9.594e-07	0.0104995	0.0170083	0.537026	FALSE	23.8681
rs139314109	G	A	0.0497	0.0912	0.0196	3.188e-06	0.0415571	0.0284339	0.143869	FALSE	21.651
rs142554065	T	C	0.0169	0.2764	0.0616	7.222e-06	0.0508684	0.0856953	0.552782	FALSE	20.1333
rs142964193	A	G	0.0169	0.282	0.0628	7.1e-06	-0.0502169	0.161048	0.755181	FALSE	20.1641
rs145979116	G	T	0.0129	-0.2391	0.0478	5.631e-07	-0.0453398	0.0699517	0.516883	FALSE	25.0209
rs146769502	A	G	0.0169	0.3347	0.0757	9.806e-06	-0.0858057	0.0468214	0.066859	FALSE	19.5488
rs149434125	T	C	0.0388	0.161	0.0321	5.378e-07	0.0267979	0.049807	0.590553	FALSE	25.156
rs150425025	A	G	0.0268	0.1825	0.0395	3.883e-06	0.049528	0.0382734	0.195646	FALSE	21.3467
rs1512281	G	A	0.4334	-0.0774	0.0116	2.151e-11	-0.000248649	0.0153609	0.987085	FALSE	44.5211
rs1563908	G	A	0.3429	-0.0582	0.0129	6.941e-06	0.0205411	0.0165297	0.213987	FALSE	20.3548
rs185734575	A	G	0.0249	0.2101	0.0413	3.661e-07	0.0643222	0.056794	0.257402	FALSE	25.8793
rs185799410	T	G	0.0348	0.1846	0.0416	9.193e-06	0.026971	0.0516687	0.601671	FALSE	19.6914
rs2101195	T	C	0.3539	0.0598	0.0121	7.306e-07	0.00441585	0.0171916	0.797286	FALSE	24.4248
rs2141160	T	G	0.2674	0.0565	0.0124	5.321e-06	-0.0159505	0.0172842	0.356092	FALSE	20.7613
rs2395191	C	T	0.6571	0.077	0.0126	8.876e-10	0.0132082	0.0174464	0.449004	FALSE	37.3457
rs2786171	C	T	0.9056	0.1023	0.0231	9.751e-06	0.018349	0.0260957	0.481967	FALSE	19.6122
rs34946515	T	C	0.1839	-0.0681	0.0149	4.694e-06	-0.00882073	0.0199151	0.657826	FALSE	20.8892
rs34977762	T	C	0.0119	0.2712	0.0598	5.652e-06	-0.121221	0.116015	0.296084	FALSE	20.5673
rs35535570	A	G	0.0547	0.115	0.0235	1.036e-06	0.00977226	0.0260803	0.707885	FALSE	23.9475
rs3822479	T	C	0.3489	0.2151	0.0296	3.74e-13	0.00362135	0.0164091	0.825333	FALSE	52.8077
rs429358	C	T	0.1551	-0.0737	0.016	4.341e-06	-0.024214	0.0199825	0.225604	FALSE	21.2175
rs4488938	G	A	0.0348	0.1045	0.0183	1.119e-08	-0.0177641	0.029203	0.54299	FALSE	32.6085
rs4494362	C	T	0.2008	0.0691	0.0154	7.774e-06	0.0237927	0.0247779	0.336935	FALSE	20.1333
rs4594972	C	T	0.2942	-0.0668	0.0126	1.295e-07	-0.0132583	0.0159238	0.405066	FALSE	28.1068
rs4657055	C	T	0.4334	-0.0534	0.0117	5.195e-06	0.00106526	0.0154316	0.944965	FALSE	20.831
rs4764299	T	C	0.5547	0.0546	0.012	5.305e-06	-0.0287955	0.015339	0.0604798	FALSE	20.7025
rs4846483	A	C	0.2793	-0.0596	0.0125	1.926e-06	-0.00303509	0.0165882	0.854824	FALSE	22.7338
rs4972399	G	A	0.1958	0.0694	0.0156	8.967e-06	-0.00620753	0.0205903	0.76305	FALSE	19.7911
rs594509	A	G	0.5964	0.0527	0.0117	6.23e-06	0.0378621	0.0154789	0.0144434	FALSE	20.2885
rs6115218	G	A	0.2714	0.0558	0.0123	5.248e-06	0.0182864	0.016473	0.266963	FALSE	20.5806
rs61880662	G	A	0.1332	0.0816	0.0177	4.302e-06	0.0515757	0.0190871	0.00688985	FALSE	21.2537
rs66464556	C	A	0.494	0.0517	0.0115	6.508e-06	-0.0207896	0.0153852	0.176607	FALSE	20.2109
rs7124355	G	A	0.6899	0.0576	0.0118	1.087e-06	0.00547576	0.0154423	0.722893	FALSE	23.8276
rs71519637	T	C	0.0915	0.1016	0.0217	2.795e-06	0.0452263	0.028251	0.109404	FALSE	21.9214
rs72849439	G	A	0.1412	-0.0645	0.0141	4.755e-06	0.00104727	0.0185822	0.955056	FALSE	20.9258
rs73157884	G	A	0.1402	0.0726	0.0158	4.266e-06	-0.019154	0.0231207	0.407423	FALSE	21.1134
rs757746	A	G	0.2813	-0.056	0.0123	5.198e-06	-0.0107599	0.0167289	0.520103	FALSE	20.7284
rs76034781	A	G	0.0586	0.1121	0.0247	5.609e-06	-0.0403795	0.0302114	0.181366	FALSE	20.5976
rs76235702	A	G	0.0209	0.2014	0.0379	1.109e-07	0.0679406	0.0505394	0.178848	FALSE	28.2384
rs767012	T	C	0.8241	-0.076	0.0167	5.553e-06	-0.0232408	0.019403	0.230997	FALSE	20.7107
rs76953427	C	A	0.0129	0.2826	0.0561	4.774e-07	0.307399	0.130147	0.0181803	FALSE	25.3757
rs77576572	T	C	0.0149	0.1744	0.039	7.62e-06	-0.0099684	0.0637805	0.875803	FALSE	19.9969
rs78882373	T	G	0.0268	0.1745	0.0386	6.13e-06	-0.0126035	0.0461482	0.784769	FALSE	20.437
rs9392863	A	G	0.2634	-0.0582	0.0132	9.971e-06	0.00234706	0.018656	0.899884	FALSE	19.4401
COPD on NGE (discovery)
rs10059100	G	A	0.3757	0.055	0.0119	3.733e-06	0.0299917	0.0138077	0.029848	FALSE	21.3615
rs10151372	A	G	0.1272	0.081	0.0176	4.062e-06	0.0047357	0.0194773	0.807897	FALSE	21.1809
rs10789942	G	A	0.5328	-0.058	0.0125	3.392e-06	-0.0233027	0.0136079	0.0868154	FALSE	21.5296
rs112369231	C	T	0.2684	0.0659	0.0125	1.441e-07	-0.00577817	0.0155591	0.710363	FALSE	27.794
rs112879081	A	G	0.2028	0.1058	0.02	1.18e-07	-0.0324343	0.0183046	0.0764069	FALSE	27.9841
rs114904431	T	C	0.0239	0.2119	0.0368	8.903e-09	0.0255333	0.0413618	0.537026	FALSE	33.1563
rs11525583	A	G	0.0189	0.1401	0.0225	5.05e-10	-0.0204777	0.0544927	0.707074	FALSE	38.7714
rs115608881	T	G	0.0318	0.168	0.0365	4.254e-06	-0.0373963	0.0423576	0.377306	FALSE	21.1852
rs117719360	C	T	0.0229	-0.1773	0.0398	8.505e-06	-0.010798	0.0408544	0.791545	FALSE	19.845
rs12336219	T	C	0.6829	0.0589	0.0123	1.564e-06	0.0108128	0.0144978	0.455772	FALSE	22.9309
rs1246642	T	C	0.7634	0.0751	0.0127	3.821e-09	0.0104198	0.0164495	0.526444	FALSE	34.9681
rs12588709	C	T	0.0616	0.0819	0.0179	4.825e-06	-7.01473e-05	0.0310496	0.998197	FALSE	20.9345
rs12665556	A	G	0.5	0.0544	0.0122	8.785e-06	0.0186401	0.0134382	0.165412	FALSE	19.8828
rs1286753	A	G	0.1004	-0.0853	0.0157	5.852e-08	0.0435081	0.0216367	0.0443415	FALSE	29.5188
rs13009732	T	C	0.2694	0.064	0.0131	9.594e-07	0.0104667	0.0160737	0.514937	FALSE	23.8681
rs139314109	G	A	0.0497	0.0912	0.0196	3.188e-06	-0.0102902	0.0312994	0.742332	FALSE	21.651
rs142554065	T	C	0.0169	0.2764	0.0616	7.222e-06	-0.0438383	0.060677	0.469995	FALSE	20.1333
rs142964193	A	G	0.0169	0.282	0.0628	7.1e-06	0.0294568	0.0627074	0.638534	FALSE	20.1641
rs145979116	G	T	0.0129	-0.2391	0.0478	5.631e-07	-0.0883594	0.0458844	0.0541425	FALSE	25.0209
rs149434125	T	C	0.0388	0.161	0.0321	5.378e-07	0.0137271	0.031491	0.662905	FALSE	25.156
rs150425025	A	G	0.0268	0.1825	0.0395	3.883e-06	-0.0436841	0.0509916	0.391614	FALSE	21.3467
rs1512281	G	A	0.4334	-0.0774	0.0116	2.151e-11	-0.00989064	0.0137954	0.473405	FALSE	44.5211
rs1563908	G	A	0.3429	-0.0582	0.0129	6.941e-06	-0.00103654	0.0139183	0.940634	FALSE	20.3548
rs185734575	A	G	0.0249	0.2101	0.0413	3.661e-07	0.0548677	0.0448036	0.220716	FALSE	25.8793
rs185799410	T	G	0.0348	0.1846	0.0416	9.193e-06	0.0249724	0.0434768	0.565708	FALSE	19.6914
rs1885672	G	A	0.0984	-0.1301	0.0289	6.701e-06	-0.00258988	0.0261949	0.921242	FALSE	20.2656
rs2101195	T	C	0.3539	0.0598	0.0121	7.306e-07	0.00753992	0.0143592	0.599517	FALSE	24.4248
rs2141160	T	G	0.2674	0.0565	0.0124	5.321e-06	-0.0179842	0.0154777	0.245259	FALSE	20.7613
rs2395191	C	T	0.6571	0.077	0.0126	8.876e-10	0.0353322	0.0144794	0.0146802	FALSE	37.3457
rs2786171	C	T	0.9056	0.1023	0.0231	9.751e-06	-0.0359663	0.0253071	0.15526	FALSE	19.6122
rs34946515	T	C	0.1839	-0.0681	0.0149	4.694e-06	-0.0235294	0.0177374	0.18466	FALSE	20.8892
rs34977762	T	C	0.0119	0.2712	0.0598	5.652e-06	-0.0120203	0.0589225	0.838352	FALSE	20.5673
rs35535570	A	G	0.0547	0.115	0.0235	1.036e-06	-0.0045528	0.026484	0.86351	FALSE	23.9475
rs429358	C	T	0.1551	-0.0737	0.016	4.341e-06	0.000318118	0.0186167	0.986367	FALSE	21.2175
rs4488938	G	A	0.0348	0.1045	0.0183	1.119e-08	0.0228921	0.0338818	0.499266	FALSE	32.6085
rs4494362	C	T	0.2008	0.0691	0.0154	7.774e-06	0.0253192	0.0181339	0.162643	FALSE	20.1333
rs4594972	C	T	0.2942	-0.0668	0.0126	1.295e-07	-0.00282306	0.015065	0.851353	FALSE	28.1068
rs4657055	C	T	0.4334	-0.0534	0.0117	5.195e-06	-0.00538899	0.0137496	0.695104	FALSE	20.831
rs4764299	T	C	0.5547	0.0546	0.012	5.305e-06	-0.0237132	0.0135371	0.0798225	FALSE	20.7025
rs4846483	A	C	0.2793	-0.0596	0.0125	1.926e-06	-0.0143848	0.0152658	0.346045	FALSE	22.7338
rs4972399	G	A	0.1958	0.0694	0.0156	8.967e-06	-0.0126121	0.0180323	0.484292	FALSE	19.7911
rs594509	A	G	0.5964	0.0527	0.0117	6.23e-06	-0.0187634	0.0136708	0.169902	FALSE	20.2885
rs6115218	G	A	0.2714	0.0558	0.0123	5.248e-06	0.000325467	0.0148197	0.982478	FALSE	20.5806
rs61880662	G	A	0.1332	0.0816	0.0177	4.302e-06	0.0193961	0.0200558	0.333492	FALSE	21.2537
rs66464556	C	A	0.494	0.0517	0.0115	6.508e-06	0.00890485	0.0136365	0.513747	FALSE	20.2109
rs7124355	G	A	0.6899	0.0576	0.0118	1.087e-06	-0.0117478	0.0145108	0.418174	FALSE	23.8276
rs71519637	T	C	0.0915	0.1016	0.0217	2.795e-06	-0.0213102	0.0220014	0.332751	FALSE	21.9214
rs72849439	G	A	0.1412	-0.0645	0.0141	4.755e-06	-0.0017013	0.0195689	0.93072	FALSE	20.9258
rs73157884	G	A	0.1402	0.0726	0.0158	4.266e-06	-0.0239773	0.0191394	0.21029	FALSE	21.1134
rs757746	A	G	0.2813	-0.056	0.0123	5.198e-06	-0.00886781	0.0150093	0.55464	FALSE	20.7284
rs76034781	A	G	0.0586	0.1121	0.0247	5.609e-06	0.00636165	0.0256032	0.80377	FALSE	20.5976
rs76235702	A	G	0.0209	0.2014	0.0379	1.109e-07	0.0082243	0.0394475	0.834848	FALSE	28.2384
rs767012	T	C	0.8241	-0.076	0.0167	5.553e-06	0.0097667	0.017529	0.577408	FALSE	20.7107
rs76953427	C	A	0.0129	0.2826	0.0561	4.774e-07	0.0624977	0.051204	0.222252	FALSE	25.3757
rs77576572	T	C	0.0149	0.1744	0.039	7.62e-06	-0.0190507	0.0508931	0.708161	FALSE	19.9969
rs78882373	T	G	0.0268	0.1745	0.0386	6.13e-06	0.0112692	0.0402542	0.779516	FALSE	20.437
rs9392863	A	G	0.2634	-0.0582	0.0132	9.971e-06	0.00226501	0.01551	0.883893	FALSE	19.4401
COPD on CP (discovery)
rs10059100	G	A	0.3757	0.055	0.0119	3.733e-06	0.02	0.0116	0.08599	FALSE	21.3615
rs10151372	A	G	0.1272	0.081	0.0176	4.062e-06	0.0133	0.0176	0.4509	FALSE	21.1809
rs10789942	G	A	0.5328	-0.058	0.0125	3.392e-06	-0.0213	0.0115	0.06456	FALSE	21.5296
rs11065774	A	G	0.0855	0.2027	0.029	2.871e-12	-0.1753	0.0908	0.05354	FALSE	48.8553
rs112369231	C	T	0.2684	0.0659	0.0125	1.441e-07	0.0152	0.0128	0.2359	FALSE	27.794
rs112879081	A	G	0.2028	0.1058	0.02	1.18e-07	0.0198	0.0177	0.2623	FALSE	27.9841
rs114904431	T	C	0.0239	0.2119	0.0368	8.903e-09	0.0676	0.033	0.04072	FALSE	33.1563
rs11525583	A	G	0.0189	0.1401	0.0225	5.05e-10	-0.0647	0.0412	0.1161	FALSE	38.7714
rs115608881	T	G	0.0318	0.168	0.0365	4.254e-06	0.0237	0.0327	0.4689	FALSE	21.1852
rs117719360	C	T	0.0229	-0.1773	0.0398	8.505e-06	-0.0401	0.0353	0.2553	FALSE	19.845
rs12336219	T	C	0.6829	0.0589	0.0123	1.564e-06	0.0266	0.0124	0.03247	FALSE	22.9309
rs1246642	T	C	0.7634	0.0751	0.0127	3.821e-09	-0.0042	0.0133	0.7533	FALSE	34.9681
rs12588709	C	T	0.0616	0.0819	0.0179	4.825e-06	0.032	0.022	0.1454	FALSE	20.9345
rs12665556	A	G	0.5	0.0544	0.0122	8.785e-06	0.0116	0.0114	0.3111	FALSE	19.8828
rs1286753	A	G	0.1004	-0.0853	0.0157	5.852e-08	0.0223	0.0177	0.2078	FALSE	29.5188
rs13009732	T	C	0.2694	0.064	0.0131	9.594e-07	-0.0091	0.0131	0.4869	FALSE	23.8681
rs139314109	G	A	0.0497	0.0912	0.0196	3.188e-06	0.0038	0.0238	0.8741	FALSE	21.651
rs142554065	T	C	0.0169	0.2764	0.0616	7.222e-06	0.0451	0.0547	0.4093	FALSE	20.1333
rs142964193	A	G	0.0169	0.282	0.0628	7.1e-06	0.0263	0.056	0.6384	FALSE	20.1641
rs145979116	G	T	0.0129	-0.2391	0.0478	5.631e-07	-0.0816	0.0419	0.05147	FALSE	25.0209
rs146769502	A	G	0.0169	0.3347	0.0757	9.806e-06	0.0889	0.0688	0.1963	FALSE	19.5488
rs149434125	T	C	0.0388	0.161	0.0321	5.378e-07	0.0105	0.0285	0.712	FALSE	25.156
rs150425025	A	G	0.0268	0.1825	0.0395	3.883e-06	0.0532	0.0356	0.1347	FALSE	21.3467
rs1512281	G	A	0.4334	-0.0774	0.0116	2.151e-11	-0.0271	0.0115	0.01876	FALSE	44.5211
rs1563908	G	A	0.3429	-0.0582	0.0129	6.941e-06	-0.0152	0.0119	0.2033	FALSE	20.3548
rs184514618	A	C	0.8509	-0.1054	0.0228	3.67e-06	0.0251	0.0202	0.2124	FALSE	21.3703
rs185734575	A	G	0.0249	0.2101	0.0413	3.661e-07	-0.0055	0.0367	0.8803	FALSE	25.8793
rs185799410	T	G	0.0348	0.1846	0.0416	9.193e-06	0.0319	0.037	0.3892	FALSE	19.6914
rs1885672	G	A	0.0984	-0.1301	0.0289	6.701e-06	0.0129	0.0254	0.6116	FALSE	20.2656
rs2101195	T	C	0.3539	0.0598	0.0121	7.306e-07	0.008	0.0122	0.5141	FALSE	24.4248
rs2141160	T	G	0.2674	0.0565	0.0124	5.321e-06	-0.0029	0.0129	0.8211	FALSE	20.7613
rs2395191	C	T	0.6571	0.077	0.0126	8.876e-10	0.0051	0.0128	0.6919	FALSE	37.3457
rs2786171	C	T	0.9056	0.1023	0.0231	9.751e-06	0.0415	0.0206	0.04388	FALSE	19.6122
rs34946515	T	C	0.1839	-0.0681	0.0149	4.694e-06	-0.0151	0.0149	0.3108	FALSE	20.8892
rs34977762	T	C	0.0119	0.2712	0.0598	5.652e-06	0.014	0.053	0.7916	FALSE	20.5673
rs35535570	A	G	0.0547	0.115	0.0235	1.036e-06	0.023	0.021	0.2746	FALSE	23.9475
rs3822479	T	C	0.3489	0.2151	0.0296	3.74e-13	-0.0791	0.094	0.3997	FALSE	52.8077
rs429358	C	T	0.1551	-0.0737	0.016	4.341e-06	0.0164	0.0155	0.2895	FALSE	21.2175
rs4488938	G	A	0.0348	0.1045	0.0183	1.119e-08	-0.0111	0.0248	0.6553	FALSE	32.6085
rs4494362	C	T	0.2008	0.0691	0.0154	7.774e-06	0.0316	0.0158	0.04583	FALSE	20.1333
rs4594972	C	T	0.2942	-0.0668	0.0126	1.295e-07	0.0012	0.0124	0.9227	FALSE	28.1068
rs4657055	C	T	0.4334	-0.0534	0.0117	5.195e-06	-0.0063	0.0115	0.5868	FALSE	20.831
rs4764299	T	C	0.5547	0.0546	0.012	5.305e-06	-0.0024	0.0115	0.8307	FALSE	20.7025
rs4846483	A	C	0.2793	-0.0596	0.0125	1.926e-06	-0.0015	0.0127	0.9047	FALSE	22.7338
rs4972399	G	A	0.1958	0.0694	0.0156	8.967e-06	-0.0247	0.0152	0.1035	FALSE	19.7911
rs594509	A	G	0.5964	0.0527	0.0117	6.23e-06	0.0051	0.0115	0.657	FALSE	20.2885
rs6115218	G	A	0.2714	0.0558	0.0123	5.248e-06	-0.0089	0.0124	0.4743	FALSE	20.5806
rs61880662	G	A	0.1332	0.0816	0.0177	4.302e-06	0.0364	0.0159	0.02165	FALSE	21.2537
rs66464556	C	A	0.494	0.0517	0.0115	6.508e-06	0.0183	0.0114	0.1094	FALSE	20.2109
rs7124355	G	A	0.6899	0.0576	0.0118	1.087e-06	0.0146	0.0119	0.2208	FALSE	23.8276
rs71519637	T	C	0.0915	0.1016	0.0217	2.795e-06	-0.0352	0.0193	0.06874	FALSE	21.9214
rs72849439	G	A	0.1412	-0.0645	0.0141	4.755e-06	0.0144	0.0154	0.3509	FALSE	20.9258
rs73157884	G	A	0.1402	0.0726	0.0158	4.266e-06	0.0206	0.0164	0.2086	FALSE	21.1134
rs757746	A	G	0.2813	-0.056	0.0123	5.198e-06	-0.0078	0.0124	0.529	FALSE	20.7284
rs76034781	A	G	0.0586	0.1121	0.0247	5.609e-06	0.0464	0.022	0.03479	FALSE	20.5976
rs76235702	A	G	0.0209	0.2014	0.0379	1.109e-07	-0.0004	0.0343	0.99	FALSE	28.2384
rs767012	T	C	0.8241	-0.076	0.0167	5.553e-06	-0.0096	0.0149	0.5202	FALSE	20.7107
rs76953427	C	A	0.0129	0.2826	0.0561	4.774e-07	0.0316	0.0494	0.5225	FALSE	25.3757
rs77576572	T	C	0.0149	0.1744	0.039	7.62e-06	-0.0362	0.0433	0.403	FALSE	19.9969
rs78882373	T	G	0.0268	0.1745	0.0386	6.13e-06	0.056	0.0345	0.1046	FALSE	20.437
rs9392863	A	G	0.2634	-0.0582	0.0132	9.971e-06	-0.0269	0.0132	0.04192	FALSE	19.4401
COPD on CP (validation)
rs10087048	C	A	0.827	0.0608099	0.0131133	3.53012e-06	0.0102	0.014	0.4645	FALSE	21.5043
rs10161671	A	C	0.1759	0.0704424	0.0137975	3.3002e-07	0.0064	0.0148	0.6643	FALSE	26.0656
rs11064524	G	T	0.2117	0.0622397	0.0133317	3.03354e-06	-0.0016	0.0133	0.9057	FALSE	21.7954
rs11579440	C	T	0.1561	-0.0725542	0.0147465	8.64968e-07	0.0009	0.0155	0.9545	FALSE	24.2073
rs11694327	C	T	0.2197	0.0599239	0.0124898	1.60409e-06	0.0269	0.0135	0.04627	FALSE	23.0191
rs11749630	G	T	0.328	-0.0529341	0.0116726	5.76355e-06	0.0135	0.0121	0.2669	FALSE	20.5653
rs117554546	A	G	0.0199	-0.130561	0.0293645	8.73997e-06	0.0226	0.0466	0.6282	FALSE	19.7689
rs12163569	G	A	0.3072	-0.0552693	0.0119923	4.05126e-06	0.0008	0.0123	0.9487	FALSE	21.2404
rs12449174	A	G	0.0268	0.148587	0.0267878	2.90944e-08	-0.0667	0.0558	0.232	FALSE	30.7672
rs1275931	C	T	0.5835	0.0522771	0.0113836	4.38319e-06	0.0141	0.0117	0.2284	FALSE	21.0894
rs12934086	G	A	0.3757	-0.0502041	0.011235	7.87517e-06	-0.0131	0.0119	0.2695	FALSE	19.9679
rs12972970	A	G	0.1352	-0.0757353	0.0151196	5.46903e-07	0.0174	0.0158	0.2694	FALSE	25.0909
rs13118876	A	G	0.0736	-0.0818712	0.0169041	1.27723e-06	-0.0461	0.0199	0.02031	FALSE	23.4573
rs13161084	G	T	0.1899	0.0647722	0.0135003	1.6038e-06	-0.0124	0.0144	0.3866	FALSE	23.0192
rs13162491	C	T	0.8986	0.10871	0.0235539	3.92374e-06	0.0029	0.0198	0.8823	FALSE	21.3017
rs13270042	G	A	0.0944	0.0987483	0.0176668	2.2774e-08	0.0031	0.0194	0.8722	FALSE	31.2423
rs13361953	C	T	0.3489	0.061275	0.0115288	1.06674e-07	0.0072	0.012	0.5484	FALSE	28.2487
rs1388233	A	G	0.5328	0.0505051	0.0113153	8.06529e-06	0.0136	0.0114	0.2346	FALSE	19.9222
rs141669463	T	C	0.0179	-0.164495	0.0337829	1.12065e-06	-0.0028	0.0423	0.9474	FALSE	23.7089
rs141715902	T	C	0.0219	0.173273	0.0352549	8.88485e-07	0.0249	0.0349	0.4749	FALSE	24.1559
rs141819839	A	G	0.0119	-0.340009	0.0751349	6.03073e-06	-0.0714	0.0556	0.1994	FALSE	20.4785
rs146052517	C	T	0.0139	-0.155383	0.0351477	9.83128e-06	-0.0041	0.0581	0.9437	FALSE	19.544
rs146222556	C	T	0.0258	0.112207	0.0236739	2.14038e-06	0.0206	0.037	0.5771	FALSE	22.4647
rs147295333	T	C	0.0348	0.105809	0.0230395	4.38006e-06	0.0145	0.0302	0.6303	FALSE	21.0911
rs147451094	A	G	0.0139	0.146738	0.0317583	3.82904e-06	0.0452	0.0443	0.3073	FALSE	21.3487
rs1528844	T	C	0.7038	0.0654324	0.0145206	6.60055e-06	-0.0023	0.0131	0.8578	FALSE	20.3056
rs16960112	C	T	0.162	0.0692438	0.015101	4.53179e-06	0.0209	0.0156	0.1809	FALSE	21.0257
rs172057	T	C	0.9871	-0.276343	0.0599836	4.08555e-06	-0.1101	0.0493	0.02547	FALSE	21.2242
rs17661390	A	G	0.2167	0.0560496	0.0124752	7.02716e-06	-0.0014	0.0139	0.9183	FALSE	20.186
rs181322992	A	C	0.0239	0.206533	0.0430531	1.60924e-06	-0.0014	0.0517	0.9777	FALSE	23.0128
rs2023754	T	C	0.0915	-0.0834748	0.0171601	1.1476e-06	-0.0575	0.0213	0.006901	FALSE	23.6631
rs203192	T	C	0.0318	0.125378	0.0241612	2.11154e-07	-0.0219	0.0342	0.5213	FALSE	26.9281
rs2161768	G	A	0.173	0.0782554	0.0144147	5.67127e-08	0.0143	0.0143	0.3153	FALSE	29.4725
rs2283312	T	G	0.4026	0.0537306	0.0120485	8.2141e-06	0.0026	0.0117	0.8262	FALSE	19.8874
rs2361355	G	A	0.3946	-0.0522835	0.0115703	6.22042e-06	-0.0011	0.0116	0.9217	FALSE	20.4193
rs2415089	A	C	0.4771	-0.0511804	0.0112884	5.79082e-06	0.0048	0.0115	0.6751	FALSE	20.5562
rs2548528	A	G	0.5219	0.0508154	0.0112113	5.82895e-06	-0.0043	0.0114	0.7074	FALSE	20.5437
rs2554393	C	T	0.169	-0.0825841	0.0155276	1.04614e-07	-0.0187	0.0162	0.2479	FALSE	28.2868
rs2855655	C	T	0.6342	0.054132	0.0118613	5.02481e-06	-0.0041	0.0117	0.7257	FALSE	20.8278
rs28929474	T	C	0.0169	0.326619	0.0373101	2.05589e-18	0.003	0.0409	0.9409	FALSE	76.6355
rs3025383	C	T	0.1809	-0.084464	0.0151227	2.33383e-08	0.0144	0.0149	0.334	FALSE	31.195
rs34207405	C	A	0.0219	0.125569	0.0284272	9.99793e-06	0.0384	0.0318	0.2264	FALSE	19.5118
rs34212119	A	G	0.1968	0.0617968	0.0132522	3.11423e-06	-0.0095	0.0148	0.5211	FALSE	21.7448
rs34571882	A	G	0.1541	-0.0923915	0.020391	5.8707e-06	-0.0398	0.0162	0.01416	FALSE	20.5299
rs3789688	C	T	0.5815	-0.0507316	0.0112413	6.39308e-06	0.0022	0.0115	0.8476	FALSE	20.3669
rs3811228	T	C	0.2972	-0.0526124	0.0115382	5.11882e-06	0.0056	0.012	0.6417	FALSE	20.7922
rs3905902	A	G	0.0835	-0.109165	0.0234097	3.11258e-06	-0.0159	0.0228	0.486	FALSE	21.7458
rs4148506	C	T	0.2913	-0.061641	0.0127948	1.45258e-06	-0.0168	0.0127	0.1883	FALSE	23.2099
rs4282327	T	C	0.3211	-0.0536498	0.0120947	9.17255e-06	-0.0086	0.0122	0.4778	FALSE	19.6764
rs4747438	T	C	0.6451	-0.0518498	0.0116982	9.32374e-06	0	0.0122	0.9972	FALSE	19.6452
rs4841508	A	C	0.4284	-0.0579517	0.0116603	6.69561e-07	0.0069	0.0117	0.5572	FALSE	24.7009
rs4933206	C	T	0.2823	-0.0610118	0.0116296	1.5521e-07	-0.0039	0.0125	0.7564	FALSE	27.5231
rs56199886	A	G	0.0119	-0.129336	0.0288129	7.16176e-06	-0.046	0.0403	0.2539	FALSE	20.1495
rs5758171	A	G	0.492	0.0575599	0.01137	4.13942e-07	0.0082	0.0114	0.4723	FALSE	25.6283
rs6011779	T	C	0.8091	-0.0976764	0.0128636	3.11961e-14	0.0026	0.0142	0.8532	FALSE	57.6573
rs6093469	A	G	0.1093	-0.0717437	0.016168	9.10584e-06	0.0054	0.0182	0.7648	FALSE	19.6904
rs61816870	C	A	0.0209	0.224596	0.0505353	8.81617e-06	-0.1548	0.1101	0.1597	FALSE	19.7521
rs61817485	A	G	0.2425	-0.0596557	0.0129276	3.93876e-06	0.0104	0.0132	0.4317	FALSE	21.2945
rs6465762	A	G	0.2773	0.0559969	0.012266	4.98942e-06	0.0016	0.0125	0.8999	FALSE	20.8412
rs6492259	T	G	0.0656	-0.118769	0.0257171	3.86883e-06	0.0402	0.0241	0.09453	FALSE	21.3286
rs66694560	A	G	0.2873	0.071808	0.0116345	6.74419e-10	0.0088	0.0123	0.478	FALSE	38.0934
rs67378754	G	T	0.2445	-0.0704812	0.0141189	5.97613e-07	0.0175	0.0141	0.2156	FALSE	24.9198
rs6933452	G	T	0.8141	0.0680518	0.0148478	4.57731e-06	0.0043	0.0145	0.7655	FALSE	21.0066
rs7134506	T	C	0.4672	0.054238	0.0112615	1.46288e-06	0.0259	0.0115	0.02391	FALSE	23.1961
rs716292	T	C	0.2913	-0.0603999	0.0129501	3.1007e-06	-0.0116	0.0124	0.3523	FALSE	21.7534
rs717048	C	T	0.159	-0.0762674	0.0145981	1.74659e-07	-0.0122	0.0146	0.4025	FALSE	27.2951
rs7198842	C	T	0.2575	0.0680167	0.0127915	1.05313e-07	-0.0091	0.0128	0.4776	FALSE	28.2741
rs73737554	T	C	0.1054	-0.0822023	0.0178765	4.25834e-06	-0.0013	0.0195	0.9464	FALSE	21.1448
rs74465972	G	T	0.0119	0.165432	0.0360532	4.46355e-06	0.0002	0.0559	0.9966	FALSE	21.0548
rs75936991	G	A	0.0855	0.0943786	0.0204626	3.98355e-06	0.0248	0.0204	0.2244	FALSE	21.2728
rs76653830	T	C	0.0706	0.0899876	0.0181292	6.91656e-07	0.0242	0.0225	0.2811	FALSE	24.6381
rs7671167	T	C	0.494	0.0629425	0.011195	1.88369e-08	0.0079	0.0113	0.486	FALSE	31.6111
rs7735184	T	G	0.3767	-0.0521976	0.0115244	5.91793e-06	0.0154	0.0116	0.1819	FALSE	20.5147
rs79258057	C	T	0.0159	0.280314	0.0580296	1.36173e-06	-0.022	0.0542	0.6851	FALSE	23.3341
rs8089390	T	C	0.2485	-0.0704149	0.0125797	2.1746e-08	-0.0138	0.0127	0.2773	FALSE	31.332
rs9558055	G	A	0.1123	0.0694518	0.0152913	5.57481e-06	0.0175	0.018	0.3311	FALSE	20.629
SNP,single nucleotide polymorphism; A1, effect_allele; A2, other_allele; EAF1, effect allele frequency in exposure; β-exp, beta of the SNP in expsure; SE-exp, standard error of the SNP in exposure; P-exp, p-value of the SNP in exposure; β-out, beta of the SNP in outcome; SE-out, standard error of the SNP in outcome; P-out, p-value of the SNP in outcome; Proxy, Proxy SNP; F, F-statistic; GERD, gas…

## Sheet: Table S3
Table S3 Causal estimate and sensitivity analysis of discovery and validation.
Combination	Methods	Group	NSNP	Beta	SE	OR	95%LCI	95%UCI	P-value
GERD-COPD	IVW	discovery	40	0.695552	0.0869082	2.00481	1.69082	2.37712	1.21e-15
	MR-Egger		40	0.230542	0.594243	1.25928	0.39291	4.03602	0.700212
	Weighted median		40	0.674423	0.103495	1.9629	1.60251	2.40433	7.2e-11
	MR-PRESSO(raw)		40	0.695552	0.0869082	2.00481	1.69082	2.37712	9.37e-10
	MR-RAPS		40	0.730334	0.0912171	2.07577	1.73594	2.48214	1.18e-15
	IVW	validation	39	0.387641	0.0825212	1.4735	1.25345	1.73218	2.63e-06
	MR-Egger		39	-0.428206	0.528929	0.651677	0.2311	1.83766	0.423362
	Weighted median		39	0.263515	0.099156	1.3015	1.07162	1.58069	0.00787033
	MR-PRESSO(corrected)		39	0.348856	0.0734858	1.41744	1.22731	1.63704	3.07e-05
	MR-RAPS		39	0.378771	0.0866527	1.46049	1.23236	1.73085	1.24e-05
PUD-COPD	IVW	discovery	36	0.152627	0.0378626	1.16489	1.08157	1.25463	5.55e-05
	MR-Egger		36	0.0770785	0.120732	1.08013	0.852521	1.3685	0.527475
	Weighted median		36	0.100455	0.0527604	1.10567	0.997049	1.22613	0.0569114
	MR-PRESSO(raw)		36	0.152627	0.0378626	1.16489	1.08157	1.25463	0.000285319
	MR-RAPS		36	0.156336	0.0409223	1.16922	1.0791	1.26686	0.000133283
	IVW	validation	34	0.0557932	0.0413756	1.05738	0.975014	1.1467	0.177512
	MR-Egger		34	0.0544804	0.135844	1.05599	0.809148	1.37814	0.691048
	Weighted median		34	0.0587448	0.050282	1.0605	0.960974	1.17034	0.242683
	MR-PRESSO(raw)		34	0.0557932	0.0413756	1.05738	0.975014	1.1467	0.186694
	MR-RAPS		34	0.0585508	0.0426964	1.0603	0.975179	1.15285	0.170273
IBS-COPD	IVW	discovery	63	0.0182617	0.0544669	1.01843	0.915309	1.13317	0.737414
	MR-Egger		63	0.0571179	0.162184	1.05878	0.770464	1.45499	0.725917
	Weighted median		63	0.0670697	0.0705954	1.06937	0.931185	1.22806	0.342082
	MR-PRESSO(raw)		63	0.0182617	0.0544669	1.01843	0.915309	1.13317	0.738546
	MR-RAPS		63	0.0365066	0.0598155	1.03718	0.922441	1.16619	0.54165
CD-COPD	IVW	discovery	50	0.00230647	0.0150339	1.00231	0.973206	1.03228	0.878068
	MR-Egger		50	0.026734	0.0410334	1.02709	0.947725	1.11311	0.517819
	Weighted median		50	-0.00298456	0.0176452	0.99702	0.963128	1.0321	0.865684
	MR-PRESSO(raw)		50	0.00230647	0.0150339	1.00231	0.973206	1.03228	0.878698
	MR-RAPS		50	0.000230406	0.0153449	1.00023	0.970595	1.03077	0.98802
UC-COPD	IVW	discovery	42	0.0147794	0.01776	1.01489	0.980169	1.05084	0.405312
	MR-Egger		42	0.0915503	0.0501882	1.09587	0.993205	1.20915	0.0756078
	Weighted median		42	0.00479897	0.021695	1.00481	0.962979	1.04846	0.824935
	MR-PRESSO(raw)		42	0.0147794	0.01776	1.01489	0.980169	1.05084	0.410133
	MR-RAPS		42	0.0178017	0.0192225	1.01796	0.980322	1.05705	0.354399
FD-COPD	IVW	discovery	14	0.0637791	0.0408005	1.06586	0.98394	1.15459	0.118007
	MR-Egger		14	0.0271371	0.0756713	1.02751	0.885876	1.19179	0.726111
	Weighted median		14	0.0361817	0.0553399	1.03684	0.930266	1.15563	0.513235
	MR-PRESSO(raw)		14	0.0637791	0.0345755	1.06586	0.996019	1.14059	0.087991
	MR-RAPS		14	0.0569323	0.0428919	1.05858	0.973229	1.15143	0.184395
NGE-COPD	IVW	discovery	19	0.0702416	0.0492356	1.07277	0.974082	1.18145	0.153683
	MR-Egger		19	-0.0694612	0.107806	0.932896	0.755209	1.15239	0.527967
	Weighted median		19	0.0310254	0.0558097	1.03151	0.92463	1.15075	0.578269
	MR-PRESSO(raw)		19	0.0702416	0.0492356	1.07277	0.974082	1.18145	0.170799
	MR-RAPS		19	0.0388215	0.0480561	1.03958	0.946136	1.14226	0.419185
CP-COPD	IVW	discovery	21	0.055241	0.0615023	1.0568	0.936783	1.19218	0.369083
	MR-Egger		21	-0.0127312	0.153204	0.98735	0.731242	1.33315	0.934642
	Weighted median		21	-0.00322978	0.0678915	0.996775	0.872583	1.13864	0.962057
	MR-PRESSO(corrected)		21	0.0193022	0.0524558	1.01949	0.919881	1.12988	0.716962
	MR-RAPS		21	0.00898438	0.0551451	1.00902	0.905652	1.1242	0.870579
COPD-GERD	IVW	discovery	31	0.11709	0.0286266	1.12422	1.06288	1.1891	4.31e-05
	MR-Egger		31	-0.0370133	0.118537	0.963663	0.763879	1.2157	0.757084
	Weighted median		31	0.0717219	0.0251145	1.07436	1.02275	1.12856	0.00429286
	MR-PRESSO(corrected)		31	0.0690167	0.0200716	1.07145	1.03012	1.11445	0.00198226
	MR-RAPS		31	0.097621	0.0275908	1.10254	1.0445	1.16381	0.000402911
	IVW	validation	31	0.0754066	0.024901	1.07832	1.02696	1.13226	0.00245968
	MR-Egger		31	0.187933	0.12692	1.20675	0.940983	1.54759	0.149465
	Weighted median		31	0.0744624	0.0252699	1.0773	1.02525	1.13201	0.00321203
	MR-PRESSO(corrected)		31	0.0692587	0.0211158	1.07171	1.02826	1.117	0.00277916
	MR-RAPS		31	0.0741845	0.025653	1.07701	1.02419	1.13254	0.00382991
COPD-PUD	IVW	discovery	53	0.128036	0.0306576	1.13659	1.07031	1.20698	2.96e-05
	MR-Egger		53	0.16934	0.0749008	1.18452	1.02279	1.37183	0.0280648
	Weighted median		53	0.131635	0.0403426	1.14069	1.05397	1.23455	0.00110267
	MR-PRESSO(raw)		53	0.128036	0.0306576	1.13659	1.07031	1.20698	0.000113354
	MR-RAPS		53	0.144792	0.0323314	1.1558	1.08483	1.23141	7.52121e-06
	IVW	validation	70	0.0245291	0.0255639	1.02483	0.974748	1.07749	0.337297
	MR-Egger		70	0.0266244	0.0721125	1.02698	0.891619	1.1829	0.713121
	Weighted median		70	0.0201737	0.0351997	1.02038	0.952355	1.09326	0.566563
	MR-PRESSO(raw)		70	0.0245291	0.0255639	1.02483	0.974748	1.07749	0.340647
	MR-RAPS		70	0.0223551	0.0280191	1.02261	0.967962	1.08034	0.424958
COPD-IBS	IVW	discovery	60	0.0410274	0.0150586	1.04188	1.01158	1.07309	0.0064394
	MR-Egger		60	-0.0128415	0.0325546	0.987241	0.926215	1.05229	0.694687
	Weighted median		60	0.0267671	0.0222617	1.02713	0.983276	1.07294	0.229214
	MR-PRESSO(raw)		60	0.0410274	0.0150586	1.04188	1.01158	1.07309	0.00845974
	MR-RAPS		60	0.0411872	0.0159204	1.04205	1.01003	1.07508	0.00967935
	IVW	validation	75	0.0528427	0.0209433	1.05426	1.01186	1.09844	0.0116315
	MR-Egger		75	0.121064	0.0595218	1.1287	1.00441	1.26836	0.0455921
	Weighted median		75	0.0432756	0.0239438	1.04423	0.996352	1.0944	0.0707027
	MR-PRESSO(raw)		75	0.0528427	0.0209433	1.05426	1.01186	1.09844	0.0137788
	MR-RAPS		75	0.0633247	0.0212206	1.06537	1.02197	1.11062	0.00284404
COPD-CD	IVW	discovery	55	0.0439702	0.0883683	1.04495	0.87877	1.24256	0.620839
	MR-Egger		55	-0.0339431	0.0630796	0.966627	0.854209	1.09384	0.590509
	Weighted median		55	-0.0487441	0.0424353	0.952425	0.876413	1.03503	0.250692
	MR-PRESSO(corrected)		55	-0.0655423	0.0385019	0.936559	0.868484	1.00997	0.094556
	MR-RAPS		55	-0.06938	0.0423329	0.932972	0.858686	1.01369	0.101231
COPD-UC	IVW	discovery	55	0.0920749	0.140182	1.09645	0.833032	1.44316	0.514137
	MR-Egger		55	0.0478186	0.0591589	1.04898	0.934136	1.17794	0.418913
	Weighted median		55	0.0368527	0.0665576	1.03754	0.910647	1.18212	0.579787
	MR-PRESSO(corrected)		55	0.0208185	0.0384772	1.02104	0.946867	1.10102	0.590822
	MR-RAPS		55	0.00963819	0.0512914	1.00968	0.913115	1.11647	0.850947
COPD-FD	IVW	discovery	58	0.0410664	0.0364468	1.04192	0.970087	1.11907	0.259848
	MR-Egger		58	0.0452416	0.0776992	1.04628	0.898482	1.21839	0.562724
	Weighted median		58	0.0196879	0.0603026	1.01988	0.906191	1.14784	0.744058
	MR-PRESSO(raw)		58	0.0410664	0.0364468	1.04192	0.970087	1.11907	0.264569
	MR-RAPS		58	0.0473689	0.0366349	1.04851	0.975861	1.12657	0.196012
COPD-NGE	IVW	discovery	57	0.0398589	0.0313485	1.04066	0.978647	1.10661	0.20356
	MR-Egger		57	0.0303283	0.0747402	1.03079	0.89033	1.19342	0.686476
	Weighted median		57	0.0583138	0.0457332	1.06005	0.969162	1.15946	0.202278
	MR-PRESSO(raw)		57	0.0398589	0.030588	1.04066	0.980107	1.10496	0.197877
	MR-RAPS		57	0.040896	0.0350293	1.04174	0.97262	1.11578	0.243016
COPD-CP	IVW	discovery	61	0.120052	0.0288767	1.12756	1.06551	1.19321	3.22e-05
	MR-Egger		61	0.0940131	0.0691015	1.09857	0.95942	1.25791	0.178845
	Weighted median		61	0.135548	0.0391534	1.14516	1.06057	1.2365	0.000536218
	MR-PRESSO(raw)		61	0.120052	0.0288767	1.12756	1.06551	1.19321	0.00010387
	MR-RAPS		61	0.135173	0.0304217	1.14474	1.07847	1.21507	8.86e-06
COPD-CP	IVW	validation	76	0.0712496	0.0246829	1.07385	1.02313	1.12708	0.00389434
	MR-Egger		76	0.111463	0.0694728	1.11791	0.975599	1.28099	0.112882
	Weighted median		76	0.0301822	0.0345332	1.03064	0.963192	1.10282	0.382115
	MR-PRESSO(raw)		76	0.0712496	0.0235531	1.07385	1.0254	1.12458	0.0034034
	MR-RAPS		76	0.0660352	0.0264172	1.06826	1.01436	1.12503	0.0124297
Combination, means different causal combinations; Beta, beta values for causal estimates; SE, standard errors of causal estimates; NSNP, number of SNPs; OR, odds ratio; 95%LCI, lower limit of 95% confidence interval of OR; 95%UCI, upper limit of 95% confidence interval of OR; P-value, p-value of OR; IVW, inverse variance weighting; MR-Egger, MR-Egger regression; MR-PRESSO, Mendelian Randomization…
